# Supplementary material for: Cross‐modal integration of bulk RNA‐seq and single‐cell RNA sequencing data to reveal T‐cell exhaustion in colorectal cancer
Source: J Cell Mol Med. 2024 Sep 29;28(18):e70101. doi: 10.1111/jcmm.70101 (PMC11439987; doi:10.1111/jcmm.70101)
Supplement: Supplementary file 7 — Table S1. Summary statistics of all datasets enrolled in this work. Table S2. TCGA_CRC Patients clinical information. Table S3. HALLMARK‐GSVA matrix. Table S4. KEGG‐GSVA matrix. Table S5. Gene importance score. Table S6. HALLMARK importance score. Table S7. KEGG importance score. Table S8. Risk score (TCGA bulk data as model input). Table S9. Risk score (HALLMARK‐GSVA as model input). Table S10. Risk score (KEGG‐GSVA as model input). Table S11. Deconvolution score of T‐cell exhaustion stage. Table S12. Teacher network risk scores of DeepTEX. Table S13. Data collection information comparison. [file JCMM-28-e70101-s007.xlsx]

## Sheet: S1
Table S1: Summary statistics of all datasets enrolled in this work
Cohort	Sample	Platform	CRC_Type	Age	Gender		TNM Stage		Treatment	Category
					Male	Female				scRNA-seq
GSE178318	GSM5387660	GPL24676 Illumina NovaSeq 6000 (Homo sapiens)	primary CRC	58	Male		IV		treatment-naïve	scRNA-seq
GSE178318	GSM5387661	GPL24676 Illumina NovaSeq 6000 (Homo sapiens)	metastases	58	Male		IVA		treatment-naïve	scRNA-seq
GSE178318	GSM5387662	GPL24676 Illumina NovaSeq 6000 (Homo sapiens)	primary CRC	65	Male		IVA		treatment-naïve	scRNA-seq
GSE178318	GSM5387663	GPL24676 Illumina NovaSeq 6000 (Homo sapiens)	metastases	65	Male		IVA		treatment-naïve	scRNA-seq
GSE178318	GSM5387664	GPL24676 Illumina NovaSeq 6000 (Homo sapiens)	PBMC	65	Male		IVA		treatment-naïve	scRNA-seq
GSE178318	GSM5387665	GPL24676 Illumina NovaSeq 6000 (Homo sapiens)	primary CRC	35		Female	IVA		treated	scRNA-seq
GSE178318	GSM5387666	GPL24676 Illumina NovaSeq 6000 (Homo sapiens)	metastases	35		Female	IVA		treated	scRNA-seq
GSE178318	GSM5387667	GPL24676 Illumina NovaSeq 6000 (Homo sapiens)	primary CRC	71	Male		IVA		treatment-naïve	scRNA-seq
GSE178318	GSM5387668	GPL24676 Illumina NovaSeq 6000 (Homo sapiens)	metastases	71	Male		IVA		treatment-naïve	scRNA-seq
GSE178318	GSM5387669	GPL24676 Illumina NovaSeq 6000 (Homo sapiens)	primary CRC	52		Female	IVA		treated	scRNA-seq
GSE178318	GSM5387670	GPL24676 Illumina NovaSeq 6000 (Homo sapiens)	metastases	52		Female	IVA		treated	scRNA-seq
GSE178318	GSM5387671	GPL24676 Illumina NovaSeq 6000 (Homo sapiens)	PBMC	52		Female	IVA		treated	scRNA-seq
GSE178318	GSM5387672	GPL24676 Illumina NovaSeq 6000 (Homo sapiens)	primary CRC	46	Male		IVA		treated	scRNA-seq
GSE178318	GSM5387673	GPL24676 Illumina NovaSeq 6000 (Homo sapiens)	metastases	46	Male		IVA		treated	scRNA-seq
GSE178318	GSM5387674	GPL24676 Illumina NovaSeq 6000 (Homo sapiens)	PBMC	46	Male		IVA			scRNA-seq
TCGA-COAD		Illumina RNAseq								Bulk RNA-seq

## Sheet: S2
Table S2: TCGA_CRC Patients clinical information.
	time	status	stage	gender	age
TCGA-AA-A00K	549	0	Stage II	male	79
TCGA-D5-5538	1661	1	Stage III	female	60
TCGA-AA-A00A	1157	0	Stage II	male	80
TCGA-AA-A02K	426	1	Stage IV	male	50
TCGA-D5-6922	308	0	Stage III	male	76
TCGA-AD-5900	370	0	Stage I	male	67
TCGA-AA-3495	1127	0	Stage I	male	79
TCGA-AD-6888	472	1	Stage III	male	73
TCGA-CA-5256	379	0	Stage II	female	54
TCGA-G4-6299	2268	0	Stage III	male	69
TCGA-AZ-4313	2310	0	Stage I	female	51
TCGA-A6-2686	1126	1	Stage II	female	81
TCGA-F4-6854	16	0	Stage II	female	77
TCGA-CA-5254	386	0	Stage II	female	42
TCGA-CK-5916	643	1	Stage I	female	71
TCGA-AA-A01X	791	0	Stage III	female	80
TCGA-A6-2678	1286	0	Stage III	female	43
TCGA-A6-2671	1331	1	Stage IV	male	85
TCGA-G4-6304	1631	0	Stage II	female	66
TCGA-AA-3866	518	0	Stage I	female	78
TCGA-AY-4071	29	1	Stage I	female	63
TCGA-AA-3655	1856	0	Stage II	male	68
TCGA-AA-A02E	90	1	Stage IV	female	82
TCGA-AA-3510	1946	0	Stage II	male	70
TCGA-AA-3561	424	0	Stage II	male	72
TCGA-D5-6930	406	0	Stage II	male	67
TCGA-AU-6004	824	0	Stage I	female	69
TCGA-F4-6461	338	1	Stage III	female	41
TCGA-AA-3675	1431	0	Stage II	male	84
TCGA-D5-6926	275	0	Stage III	male	65
TCGA-A6-2684	1127	0	Stage I	female	75
TCGA-CM-5868	518	0	Stage IV	female	59
TCGA-AA-A00O	822	0	Stage III	female	83
TCGA-D5-5540	1706	0	Stage II	male	73
TCGA-A6-6137	824	0	Stage III	male	55
TCGA-A6-5667	887	0	Stage III	female	40
TCGA-G4-6628	2424	0	Stage I	male	78
TCGA-AY-6196	6	0	Stage III	male	47
TCGA-CK-5913	1561	0	Stage II	female	58
TCGA-AA-3688	578	0	Stage IV	male	80
TCGA-F4-6460	972	1	Stage III	female	51
TCGA-AA-3548	1034	0	Stage III	female	71
TCGA-CM-6172	335	0	Stage III	female	70
TCGA-AA-3844	454	0	Stage III	female	78
TCGA-AZ-4308	3324	0	Stage III	female	47
TCGA-A6-3808	1014	0	Stage II	male	73
TCGA-AA-A00L	1157	0	Stage II	male	66
TCGA-CM-6161	457	0	Stage I	female	36
TCGA-AA-3980	242	0	Stage I	female	89
TCGA-CM-5341	884	0	Stage III	female	82
TCGA-CK-4951	2134	1	Stage II	female	79
TCGA-AA-3869	822	1	Stage IV	male	76
TCGA-QG-A5YX	1003	0	Stage II	female	61
TCGA-F4-6808	1024	0	Stage I	female	54
TCGA-G4-6626	1	1	Stage II	male	90
TCGA-G4-6294	858	1	Stage IV	male	75
TCGA-AA-3858	945	0	Stage I	male	67
TCGA-DM-A28F	1094	1	Stage III	male	73
TCGA-CA-5797	383	0	Stage II	male	56
TCGA-A6-6138	685	0	Stage I	male	61
TCGA-G4-6307	1674	0	Stage III	female	37
TCGA-AY-6386	542	0	Stage III	female	66
TCGA-AZ-4614	172	1	Stage IV	female	71
TCGA-AA-3555	911	0	Stage II	female	81
TCGA-AM-5820	14	0	Stage IV	female	59
TCGA-AA-3560	608	0	Stage III	female	72
TCGA-D5-6541	474	0	Stage II	male	49
TCGA-CM-6676	337	0	Stage I	male	82
TCGA-A6-6649	735	0	Stage III	male	66
TCGA-AA-3812	1066	0	Stage II	female	82
TCGA-A6-3807	1054	0	Stage III	female	53
TCGA-AA-A01Q	31	0	Stage II	female	48
TCGA-AA-3956	1035	0	Stage II	male	65
TCGA-A6-2681	1387	0	Stage II	female	73
TCGA-AA-3841	1124	0	Stage II	male	66
TCGA-CM-4752	396	0	Stage II	male	58
TCGA-WS-AB45	2130	0	Stage II	female	52
TCGA-DM-A280	236	1	Stage II	female	70
TCGA-QG-A5Z2	952	0	Stage I	male	61
TCGA-AA-3496	31	0	Stage II	female	83
TCGA-A6-A56B	1711	1	Stage III	male	57
TCGA-A6-6780	612	0	Stage II	male	74
TCGA-4N-A93T	146	0	Stage III	male	67
TCGA-AA-3930	61	1	Stage IV	male	66
TCGA-CK-6747	820	0	Stage II	female	87
TCGA-CA-6715	383	0	Stage III	male	63
TCGA-A6-3809	996	0	Stage II	female	71
TCGA-G4-6588	796	0	Stage II	female	58
TCGA-AZ-6605	159	1	Stage III	male	77
TCGA-DM-A1D4	2821	1	Stage II	male	80
TCGA-F4-6807	1309	0	Stage III	female	51
TCGA-QG-A5YW	896	0	Stage III	female	55
TCGA-CK-6748	61	0	Stage IV	female	45
TCGA-A6-5662	718	0	Stage IV	male	46
TCGA-CM-6163	427	0	Stage I	male	74
TCGA-AA-3664	1643	0	Stage II	female	74
TCGA-A6-6652	751	0	Stage IV	male	59
TCGA-D5-6538	521	0	Stage III	female	79
TCGA-CM-5860	974	0	Stage II	male	44
TCGA-AA-A01K	943	0	Stage III	female	74
TCGA-AA-3532	882	0	Stage II	male	63
TCGA-AA-3696	153	1	Stage IV	female	75
TCGA-AA-3681	182	0	Stage III	female	77
TCGA-G4-6314	1093	0	Stage IV	female	76
TCGA-D5-6532	555	0	Stage II	male	61
TCGA-CM-5862	153	1	Stage IV	male	80
TCGA-CM-5861	457	0	Stage II	female	63
TCGA-AZ-6600	368	1	Stage IV	male	64
TCGA-AA-A01R	1065	0	Stage III	male	47
TCGA-AA-3525	1	0	Stage III	male	90
TCGA-AA-A00Z	669	0	Stage II	male	70
TCGA-A6-5659	926	0	Stage I	male	82
TCGA-A6-4107	987	0	Stage III	female	57
TCGA-AZ-6598	1503	1	Stage II	female	77
TCGA-G4-6322	792	0	Stage III	male	65
TCGA-AA-3692	1095	1	Stage IV	female	47
TCGA-AZ-4323	43	1	Stage IV	male	37
TCGA-A6-6781	598	0	Stage III	male	43
TCGA-AZ-4315	1776	0	Stage II	male	61
TCGA-AA-3534	882	0	Stage II	female	78
TCGA-CA-6718	306	1	Stage II	male	46
TCGA-G4-6295	254	0	Stage II	female	70
TCGA-A6-2677	740	1	Stage III	female	68
TCGA-AD-A5EK	500	0	Stage I	male	51
TCGA-AZ-4616	156	1	Stage IV	female	82
TCGA-D5-6920	377	0	Stage II	female	77
TCGA-F4-6809	403	1	Stage IV	female	52
TCGA-AZ-6599	206	1	Stage I	male	72
TCGA-DM-A1DA	228	1	Stage III	female	71
TCGA-DM-A28K	2988	0	Stage II	male	75
TCGA-A6-6782	617	0	Stage II	male	82
TCGA-AA-3531	1035	0	Stage II	female	75
TCGA-A6-2674	1331	0	Stage IV	male	71
TCGA-AA-3877	943	0	Stage I	female	83
TCGA-NH-A6GA	302	1	Stage III	male	58
TCGA-AA-3986	580	0	Stage I	male	73
TCGA-CK-4952	475	0	Stage III	female	48
TCGA-A6-6141	255	0	Stage II	male	31
TCGA-G4-6625	2792	0	Stage II	female	77
TCGA-AA-A02H	61	1	Stage IV	female	74
TCGA-CK-4948	4502	0	Stage III	female	45
TCGA-AA-3673	1522	0	Stage II	female	53
TCGA-AA-3947	1004	0	Stage II	female	60
TCGA-AA-3488	153	1	Stage IV	male	58
TCGA-AA-3970	1096	0	Stage II	male	65
TCGA-F4-6704	47	0	Stage III	male	60
TCGA-AY-A8YK	573	0	Stage IV	male	44
TCGA-CM-4750	244	0	Stage III	female	34
TCGA-A6-6142	763	0	Stage IV	female	56
TCGA-AA-3864	1612	0	Stage II	male	71
TCGA-AA-3870	912	0	Stage IV	female	71
TCGA-CK-5912	1493	1	Stage I	male	81
TCGA-AA-3667	426	0	Stage I	female	36
TCGA-CM-6167	456	0	Stage III	female	57
TCGA-AA-3867	731	0	Stage IV	male	74
TCGA-CM-4743	701	0	Stage II	male	69
TCGA-DM-A28M	2895	0	Stage II	male	63
TCGA-AA-3554	546	0	Stage II	female	62
TCGA-AA-3517	1186	0	Stage II	male	60
TCGA-AA-3968	669	0	Stage I	female	55
TCGA-AA-3697	2587	0	Stage II	male	77
TCGA-AA-3516	396	1	Stage III	female	74
TCGA-AA-3949	791	0	Stage III	female	87
TCGA-A6-5657	962	0	Stage III	male	65
TCGA-G4-6309	2600	0	Stage III	female	40
TCGA-A6-5664	672	0	Stage III	male	80
TCGA-CM-6162	365	0	Stage III	female	48
TCGA-AA-3680	335	1	Stage IV	female	67
TCGA-D5-6530	621	0	Stage I	male	53
TCGA-AA-3660	2375	0	Stage II	female	51
TCGA-AA-3556	700	0	Stage I	male	78
TCGA-CM-6165	488	0	Stage II	male	74
TCGA-AA-3710	821	0	Stage II	female	80
TCGA-AA-3818	30	1	Stage II	female	78
TCGA-AA-A00W	456	0	Stage I	male	80
TCGA-A6-2680	1068	0	Stage II	female	72
TCGA-DM-A1D7	405	1	Stage II	male	82
TCGA-DM-A28G	1849	1	Stage II	male	75
TCGA-A6-2683	504	1	Stage IV	female	57
TCGA-G4-6320	804	0	Stage III	male	73
TCGA-AA-3549	639	0	Stage I	male	69
TCGA-AA-3685	1127	0	Stage II	male	69
TCGA-DM-A282	4233	0	Stage II	female	60
TCGA-CM-6171	427	0	Stage I	female	77
TCGA-F4-6463	1087	0	Stage II	male	51
TCGA-AA-3544	426	0	Stage I	male	68
TCGA-A6-2685	1133	0	Stage II	female	48
TCGA-CM-6680	366	0	Stage III	female	78
TCGA-AA-A01T	1005	0	Stage III	female	63
TCGA-AA-3973	397	0	Stage IV	male	69
TCGA-F4-6570	188	1	Stage II	female	78
TCGA-AA-A01D	334	1	Stage III	female	47
TCGA-AD-6899	176	1	Stage III	male	84
TCGA-D5-6928	354	0	Stage II	male	80
TCGA-DM-A1D6	570	1	Stage II	male	88
TCGA-AA-A02F	1216	0	Stage IV	female	68
TCGA-AU-3779	441	0	Stage II	female	80
TCGA-A6-5656	1001	0	Stage I	male	74
TCGA-D5-6536	543	0	Stage II	male	73
TCGA-F4-6805	1047	0	Stage II	female	58
TCGA-AA-A00N	122	1	Stage II	male	75
TCGA-AY-6197	652	0	Stage II	male	60
TCGA-G4-6321	672	0	Stage III	female	60
TCGA-DM-A28C	2475	1	Stage II	male	74
TCGA-AZ-4682	680	1	Stage IV	male	61
TCGA-AZ-6608	59	1	Stage III	female	55
TCGA-CM-6675	397	0	Stage IV	male	35
TCGA-D5-6531	540	0	Stage II	male	75
TCGA-AA-3846	518	0	Stage II	female	74
TCGA-D5-6537	146	1	Stage III	male	64
TCGA-A6-5661	1020	0	Stage II	female	80
TCGA-CM-5864	457	0	Stage I	male	60
TCGA-AA-3520	731	0	Stage II	female	86
TCGA-AA-A00J	549	0	Stage III	male	80
TCGA-RU-A8FL	1177	0	Stage III	male	51
TCGA-D5-6929	408	0	Stage IV	female	49
TCGA-AA-3861	914	0	Stage II	male	72
TCGA-G4-6586	1089	0	Stage II	female	73
TCGA-A6-6650	627	0	Stage II	female	69
TCGA-A6-5665	671	0	Stage II	female	84
TCGA-AA-3862	914	0	Stage II	male	82
TCGA-AD-6895	763	0	Stage III	male	84
TCGA-AA-3875	549	0	Stage I	female	78
TCGA-NH-A8F7	543	0	Stage II	female	53
TCGA-AA-3955	638	0	Stage III	male	38
TCGA-A6-6653	742	0	Stage I	male	82
TCGA-CA-5255	376	0	Stage II	male	45
TCGA-AA-A00F	1035	0	Stage III	male	66
TCGA-AA-A02O	28	0	Stage II	male	82
TCGA-DM-A0X9	3641	0	Stage II	female	71
TCGA-AA-A02W	1247	0	Stage I	female	73
TCGA-AZ-6601	3042	1	Stage II	male	68
TCGA-AA-A01G	365	0	Stage II	male	63
TCGA-DM-A1HA	2600	0	Stage III	male	82
TCGA-NH-A50T	553	0	Stage II	female	68
TCGA-AA-3494	31	0	Stage IV	male	55
TCGA-CM-4747	761	0	Stage IV	male	47
TCGA-D5-6931	365	0	Stage III	male	77
TCGA-AA-3713	579	0	Stage IV	male	68
TCGA-AZ-4681	3247	0	Stage II	female	79
TCGA-G4-6297	2506	0	Stage IV	female	55
TCGA-AA-A01S	31	0	Stage III	female	47
TCGA-CM-6679	306	0	Stage II	male	58
TCGA-A6-A567	1881	1	Stage IV	male	56
TCGA-AA-A02J	153	1	Stage IV	female	70
TCGA-CK-4947	534	0	Stage III	female	46
TCGA-A6-2682	424	1	Stage IV	male	70
TCGA-A6-4105	442	1	Stage II	male	79
TCGA-AA-3542	395	0	Stage III	male	69
TCGA-AA-A029	1581	0	Stage II	male	67
TCGA-AA-3511	212	0	Stage II	male	64
TCGA-DM-A1HB	4126	0	Stage III	male	75
TCGA-DM-A285	179	1	Stage IV	female	71
TCGA-SS-A7HO	1829	0	Stage II	female	44
TCGA-AA-3842	1126	0	Stage III	male	51
TCGA-AA-A01C	457	0	Stage III	male	75
TCGA-AA-3509	1915	0	Stage II	female	54
TCGA-AA-3939	395	0	Stage II	male	83
TCGA-T9-A92H	362	0	Stage II	male	82
TCGA-DM-A28E	3648	0	Stage II	female	72
TCGA-CM-6169	396	0	Stage II	male	67
TCGA-AD-6889	2532	1	Stage II	male	76
TCGA-AA-A01I	943	0	Stage I	male	76
TCGA-4T-AA8H	385	0	Stage II	female	42
TCGA-AA-3524	1096	0	Stage II	male	85
TCGA-A6-A5ZU	293	0	Stage III	male	59
TCGA-AA-3982	822	0	Stage III	male	75
TCGA-CM-6164	883	0	Stage II	female	46
TCGA-CK-5914	669	0	Stage III	male	81
TCGA-AY-4070	496	1	Stage III	female	50
TCGA-AZ-6607	97	1	Stage IV	male	69
TCGA-AA-3854	1096	0	Stage I	female	71
TCGA-CA-5796	377	0	Stage II	female	52
TCGA-AZ-5403	1910	1	Stage II	male	43
TCGA-A6-A566	758	1	Stage III	female	55
TCGA-AA-3492	1	1	Stage II	female	90
TCGA-AA-3941	730	0	Stage IV	female	84
TCGA-AA-3526	580	0	Stage I	male	57
TCGA-F4-6459	262	1	Stage III	female	61
TCGA-A6-6654	726	0	Stage III	female	65
TCGA-AA-3994	822	0	Stage III	male	69
TCGA-AA-3543	30	0	Stage I	male	84
TCGA-AA-3502	1065	0	Stage I	male	73
TCGA-CA-6716	371	0	Stage II	male	65
TCGA-AA-3972	1551	0	Stage IV	male	72
TCGA-G4-6311	1199	0	Stage III	male	80
TCGA-A6-2676	1305	1	Stage II	female	75
TCGA-DM-A0XD	743	1	Stage II	male	65
TCGA-D5-5541	1701	0	Stage III	male	63
TCGA-CM-6674	394	0	Stage II	male	39
TCGA-AM-5821	28	0	Stage II	female	68
TCGA-F4-6856	1074	0	Stage I	male	45
TCGA-A6-6648	766	0	Stage IV	male	56
TCGA-CM-6168	395	0	Stage II	female	84
TCGA-CK-6751	518	0	Stage I	female	88
TCGA-AA-A00Q	1278	0	Stage III	female	66
TCGA-AA-A02R	670	1	Stage II	female	84
TCGA-CM-5863	457	0	Stage III	female	60
TCGA-CM-4748	792	0	Stage III	male	53
TCGA-5M-AAT6	290	1	Stage IV	female	40
TCGA-G4-6317	1095	0	Stage III	female	51
TCGA-AA-3679	457	0	Stage IV	male	59
TCGA-D5-6534	1316	0	Stage II	female	62
TCGA-AA-3989	242	1	Stage IV	male	84
TCGA-AA-3662	184	0	Stage IV	female	80
TCGA-AY-A54L	525	0	Stage I	female	74
TCGA-AA-3514	31	0	Stage I	female	81
TCGA-AA-A02Y	1216	0	Stage I	male	73
TCGA-AA-3666	61	1	Stage III	male	68
TCGA-A6-3810	1111	0	Stage II	male	62
TCGA-CM-4746	1126	0	Stage I	male	61
TCGA-QG-A5Z1	256	1	Stage III	male	71
TCGA-AA-3975	1036	0	Stage I	male	80
TCGA-CA-6719	435	0	Stage II	male	77
TCGA-AA-3518	31	0	Stage II	female	81
TCGA-AA-3678	1430	0	Stage III	female	60
TCGA-A6-2672	1419	0	Stage III	female	82
TCGA-AA-3663	212	0	Stage II	male	42
TCGA-D5-6535	460	0	Stage III	female	80
TCGA-DM-A28H	3561	0	Stage III	male	50
TCGA-5M-AATE	1200	0	Stage II	male	76
TCGA-AA-A017	457	0	Stage II	female	57
TCGA-AA-3815	1005	0	Stage II	female	65
TCGA-D5-6927	287	0	Stage II	male	34
TCGA-AZ-5407	2683	0	Stage I	female	51
TCGA-F4-6806	1260	0	Stage I	female	59
TCGA-D5-6540	491	0	Stage I	male	66
TCGA-D5-6529	614	0	Stage II	male	69
TCGA-AA-3966	61	0	Stage II	female	89
TCGA-AA-3952	61	1	Stage III	male	68
TCGA-CM-6170	457	0	Stage I	female	73
TCGA-AA-A004	424	0	Stage II	male	76
TCGA-AZ-4615	1002	0	Stage III	male	84
TCGA-F4-6569	1087	0	Stage I	male	60
TCGA-NH-A50V	588	0	Stage III	male	69
TCGA-AA-3950	730	0	Stage II	female	79
TCGA-CK-4950	2599	0	Stage III	female	68
TCGA-AZ-6606	357	1	Stage IV	male	81
TCGA-AA-3489	214	1	Stage II	male	75
TCGA-DM-A1DB	1348	1	Stage II	male	68
TCGA-AA-A03J	1246	0	Stage I	female	65
TCGA-AA-3860	945	0	Stage III	female	53
TCGA-AY-A69D	543	0	Stage II	female	55
TCGA-CM-6166	669	0	Stage I	female	48
TCGA-AA-3979	730	0	Stage II	male	84
TCGA-CM-5344	670	0	Stage III	female	39
TCGA-D5-6923	378	0	Stage I	male	57
TCGA-CM-6677	337	0	Stage II	female	75
TCGA-AA-3855	975	0	Stage I	male	72
TCGA-NH-A50U	334	1	Stage IV	male	42
TCGA-DM-A28A	805	1	Stage III	male	78
TCGA-CM-5348	699	0	Stage III	male	72
TCGA-QG-A5YV	1301	0	Stage III	female	64
TCGA-AD-6965	805	0	Stage III	male	62
TCGA-AA-A01Z	1126	0	Stage II	male	68
TCGA-AA-3715	579	1	Stage II	male	77
TCGA-AA-3811	306	1	Stage III	female	84
TCGA-QL-A97D	666	0	Stage I	female	84
TCGA-D5-7000	312	0	Stage I	female	79
TCGA-DM-A1D9	4270	0	Stage II	female	67
TCGA-AY-A71X	588	0	Stage I	female	54
TCGA-AA-A024	1188	1	Stage II	male	81
TCGA-AA-3553	730	0	Stage I	female	61
TCGA-AA-3538	791	0	Stage I	female	54
TCGA-G4-6315	1883	0	Stage IV	male	66
TCGA-NH-A6GB	476	0	Stage III	female	71
TCGA-AZ-4684	1977	0	Stage IV	male	49
TCGA-3L-AA1B	475	0	Stage I	female	61
TCGA-AD-6548	650	0	Stage I	female	81
TCGA-AA-3831	547	0	Stage II	male	66
TCGA-DM-A0XF	1162	1	Stage III	female	68
TCGA-D5-6924	435	0	Stage II	male	68
TCGA-CM-4744	609	0	Stage I	male	69
TCGA-CM-6678	335	0	Stage IV	female	63
TCGA-AA-A00R	30	0	Stage I	female	64
TCGA-AA-3522	1127	0	Stage II	male	67
TCGA-A6-A565	494	1	Stage III	female	34
TCGA-CM-4751	822	0	Stage III	male	62
TCGA-AA-3848	306	1	Stage III	female	82
TCGA-AA-3971	489	0	Stage III	male	58
TCGA-A6-5660	888	0	Stage III	male	73
TCGA-AY-5543	1004	0	Stage IV	female	65
TCGA-AA-3530	580	0	Stage I	male	80
TCGA-F4-6855	1442	0	Stage II	female	70
TCGA-DM-A288	427	1	Stage III	male	68
TCGA-G4-6310	1935	0	Stage III	male	69
TCGA-G4-6303	2003	1	Stage IV	female	54
TCGA-D5-6898	229	0	Stage I	female	51
TCGA-A6-6140	734	0	Stage II	male	62
TCGA-AA-3821	31	0	Stage I	female	81
TCGA-AA-3562	608	0	Stage III	male	82
TCGA-G4-6323	419	0	Stage I	male	50
TCGA-D5-6932	346	0	Stage II	male	69
TCGA-AA-A01P	1158	1	Stage III	female	80
TCGA-AA-3851	1006	0	Stage II	male	74
TCGA-G4-6293	4051	0	Stage III	female	49
TCGA-CM-5349	915	0	Stage II	female	68
TCGA-AA-A01F	974	0	Stage III	male	72
TCGA-D5-5539	596	0	Stage III	male	60
TCGA-AA-3819	761	0	Stage II	female	41
TCGA-NH-A8F8	511	1	Stage IV	male	79
TCGA-AA-3552	396	1	Stage III	male	85
TCGA-AA-3506	1765	0	Stage I	male	77
TCGA-CA-6717	388	0	Stage II	male	57
TCGA-5M-AAT4	49	1	Stage IV	male	74
TCGA-A6-6651	662	0	Stage III	female	55
TCGA-AA-A00E	913	0	Stage II	male	65
TCGA-AA-3856	30	0	Stage II	male	59
TCGA-AA-3976	791	0	Stage III	male	70
TCGA-A6-2679	1366	0	Stage II	female	73
TCGA-AA-3837	1186	0	Stage II	male	67
TCGA-DM-A1D0	3974	0	Stage II	female	79
TCGA-G4-6627	2175	0	Stage II	male	84
TCGA-A6-5666	995	0	Stage II	male	78
TCGA-AA-3833	485	0	Stage II	female	63
TCGA-NH-A6GC	389	0	Stage IV	female	66
TCGA-AA-A010	1064	0	Stage II	female	46
TCGA-A6-2675	1321	0	Stage II	male	78
TCGA-AA-A00D	578	0	Stage I	male	70
TCGA-AA-A00U	518	0	Stage III	male	50
TCGA-AA-A01V	31	0	Stage I	male	59
TCGA-AA-3519	276	0	Stage III	male	63
TCGA-F4-6703	1456	0	Stage II	male	64

## Sheet: S3
Table S3:HALLMARK-GSVA matrix.
	TCGA-AA-A00K	TCGA-D5-5538	TCGA-AA-A00A	TCGA-AA-A02K	TCGA-D5-6922	TCGA-AD-5900	TCGA-AA-3495	TCGA-AD-6888	TCGA-CA-5256	TCGA-G4-6299	TCGA-AZ-4313	TCGA-A6-2686	TCGA-F4-6854	TCGA-CA-5254	TCGA-CK-5916	TCGA-AA-A01X	TCGA-A6-2678	TCGA-A6-2671	TCGA-G4-6304	TCGA-AA-3866	TCGA-AY-4071	TCGA-AA-3655	TCGA-AA-A02E	TCGA-AA-3510	TCGA-AA-3561	TCGA-D5-6930	TCGA-AU-6004	TCGA-F4-6461	TCGA-AA-3675	TCGA-D5-6926	TCGA-A6-2684	TCGA-CM-5868	TCGA-AA-A00O	TCGA-D5-5540	TCGA-A6-6137	TCGA-A6-5667	TCGA-G4-6628	TCGA-AY-6196	TCGA-CK-5913	TCGA-AA-3688	TCGA-F4-6460	TCGA-AA-3548	TCGA-CM-6172	TCGA-AA-3844	TCGA-AZ-4308	TCGA-A6-3808	TCGA-AA-A00L	TCGA-CM-6161	TCGA-AA-3980
HALLMARK_TNFA_SIGNALING_VIA_NFKB	-0.384913	0.51799	0.0858361	-0.326905	0.0616105	0.230145	-0.586528	-0.0547459	-0.512781	0.286854	-0.523923	0.0100069	0.310896	-0.028549	0.322824	-0.581365	0.0630208	0.162723	-0.578215	0.136268	0.2686	0.332168	-0.254505	-0.24488	-0.565074	0.453238	0.412481	0.160367	0.449547	0.356237	-0.298481	0.0400203	-0.455115	-0.305191	0.488995	0.394137	0.492122	0.343072	0.558953	-0.545501	-0.345583	-0.574601	-0.384819	-0.400231	-0.442271	0.372533	-0.545125	-0.0492925	-0.0923778
HALLMARK_HYPOXIA	-0.0920648	0.427114	-0.0329295	-0.306851	0.181954	0.17948	-0.494382	0.17898	-0.391779	0.355616	-0.319595	0.267084	0.398464	0.238138	0.290113	-0.425389	0.329194	0.381453	-0.531569	-0.101831	-0.0380804	0.236475	-0.236703	-0.0712928	-0.530364	0.322769	0.388718	0.290565	0.320891	0.329467	-0.303612	0.210786	-0.191731	-0.304869	0.412612	0.368527	0.222966	0.205484	0.393726	-0.380027	-0.0862527	-0.37349	-0.211101	-0.49944	-0.160988	0.162631	-0.501641	-0.172641	-0.451458
HALLMARK_CHOLESTEROL_HOMEOSTASIS	0.336337	0.284464	-0.166845	-0.0987713	0.31062	0.490845	-0.378363	0.50969	-0.0791523	0.18704	-0.505196	0.331054	0.213093	0.386913	0.301332	-0.355754	-0.022365	0.166351	-0.463935	0.152251	-0.247254	0.172379	-0.226828	-0.289056	-0.228919	0.166233	0.363905	-0.0651074	0.540995	0.293068	-0.359745	0.49557	-0.38677	-0.0824501	0.4394	0.481269	0.129822	-0.424187	0.488818	-0.110741	-0.219399	-0.319929	-0.314894	-0.569242	-0.12597	-0.103199	-0.553629	-0.205666	0.0405912
HALLMARK_MITOTIC_SPINDLE	-0.501616	0.307851	-0.452363	0.410064	0.57413	0.416255	-0.645793	0.39352	-0.608292	0.475323	-0.545836	0.268484	0.583802	0.412039	0.558509	-0.490416	0.255845	0.179505	-0.476342	-0.350275	-0.585901	0.445573	-0.486003	-0.467152	-0.548008	0.255172	0.497177	0.337453	0.458818	0.467147	0.0129504	0.469553	-0.415603	-0.242114	0.434538	0.568104	0.514586	-0.238641	0.51823	-0.274625	0.0254965	-0.637721	0.388017	-0.529308	-0.547324	-0.55596	-0.517924	0.419574	-0.435578
HALLMARK_WNT_BETA_CATENIN_SIGNALING	-0.283344	0.115987	-0.336777	0.248483	0.566156	-0.0182843	-0.63327	0.152472	-0.484976	0.119793	-0.555463	0.00499574	0.605761	-0.0366887	-0.0727488	0.257091	0.094863	0.132617	-0.150421	-0.405797	-0.365862	0.0238368	0.210198	-0.374282	-0.549227	0.0170269	-0.0721484	0.32286	0.485336	0.43166	-0.383536	0.360129	0.222391	-0.384145	0.51198	0.45447	-0.0876567	-0.21493	0.0764039	-0.0915177	0.523502	-0.370119	0.142952	-0.489595	-0.267009	-0.239427	-0.412964	0.408544	-0.148124
HALLMARK_TGF_BETA_SIGNALING	-0.594248	0.284361	-0.494183	-0.287552	0.500139	0.310528	-0.58667	0.350001	-0.405844	0.391783	-0.649191	0.456604	0.517933	0.478847	0.474589	-0.421507	0.490827	0.551273	-0.666606	-0.301444	-0.28759	0.142178	-0.353654	-0.487003	-0.570776	-0.00231361	0.235566	0.429066	0.381574	0.339661	-0.218129	0.30325	-0.209621	-0.188768	0.453304	0.502181	0.352267	0.240892	0.501462	-0.42874	0.044715	-0.553145	0.231674	-0.52198	-0.504289	-0.135414	-0.622226	0.473428	-0.445165
HALLMARK_IL6_JAK_STAT3_SIGNALING	-0.451079	0.570879	0.101051	-0.333451	0.198932	0.35008	-0.368133	-0.34037	-0.530787	0.177031	-0.59542	0.303293	0.483568	-0.136654	0.389822	-0.497443	0.16985	0.215208	-0.511161	0.49474	0.371659	0.358319	-0.556523	-0.0439862	-0.409385	0.423054	0.502974	0.0506412	0.395222	0.345919	-0.175613	0.197687	-0.300151	-0.405919	0.525365	0.136256	0.614939	0.348732	0.468799	-0.276453	-0.241226	-0.349694	-0.0647839	-0.285293	-0.338683	0.253848	-0.472415	-0.0202542	0.150344
HALLMARK_DNA_REPAIR	-0.527302	0.281744	-0.49565	0.44203	0.438215	0.519312	-0.50988	0.51857	0.0783544	0.22787	-0.177626	0.157254	0.573233	0.43607	0.345909	-0.421233	-0.104505	-0.00605678	-0.124688	-0.290843	-0.530323	0.334177	-0.502273	-0.20055	-0.0387664	0.377955	0.330381	-0.191185	0.585313	0.4128	-0.400801	0.579484	-0.55064	0.357626	0.164712	0.462817	0.520345	-0.519824	0.490136	-0.0355748	0.0921861	-0.343767	-0.0271319	-0.272734	-0.218786	-0.535925	-0.565412	0.27509	-0.295679
HALLMARK_G2M_CHECKPOINT	-0.412766	0.303987	-0.518935	0.449515	0.552342	0.535659	-0.530285	0.477041	-0.346236	0.426274	-0.375318	-0.359266	0.635697	0.393259	0.629771	-0.645521	-0.472737	-0.485052	-0.422329	0.0204424	-0.729002	0.518705	-0.583318	-0.310796	-0.187356	0.420534	0.499939	-0.301342	0.573624	0.408385	-0.0187995	0.587617	-0.652542	0.416579	0.175286	0.570687	0.629619	-0.620762	0.5756	0.197905	-0.214762	-0.547809	0.3544	-0.186196	-0.576325	-0.549152	-0.490269	0.457789	0.180753
HALLMARK_APOPTOSIS	-0.421481	0.436485	-0.21948	-0.185626	0.21135	0.359782	-0.557706	0.176926	-0.277401	0.336326	-0.456658	0.329268	0.432694	0.299084	0.412208	-0.468563	0.250771	0.311745	-0.472008	0.102036	-0.0443957	0.313635	-0.371826	-0.341284	-0.466078	0.400378	0.449564	0.219101	0.448245	0.369778	-0.244245	0.288078	-0.336979	-0.302753	0.377212	0.444771	0.432292	0.0385925	0.46301	-0.382588	-0.195248	-0.501872	-0.0865949	-0.41431	-0.330569	-0.00200174	-0.525771	0.0535616	-0.235414
HALLMARK_NOTCH_SIGNALING	-0.549058	0.20121	-0.389509	0.224232	0.527031	0.397724	-0.632644	0.192969	-0.443734	0.289287	-0.547153	0.248975	0.569337	0.483908	0.331731	-0.257291	0.240982	0.254482	-0.520595	-0.36008	-0.426688	0.467201	-0.41853	-0.357923	-0.594474	0.240951	0.379992	0.386321	0.487454	0.335007	-0.308676	0.42785	-0.307357	-0.445618	0.445114	0.393923	0.125875	-0.0167664	0.519232	-0.04892	0.324845	-0.43051	0.37844	-0.584635	-0.389637	-0.351682	-0.59703	0.406524	-0.354528
HALLMARK_ADIPOGENESIS	-0.244315	0.346714	-0.188604	0.231839	0.21936	0.412933	-0.450131	0.388189	0.0267582	0.125617	-0.328173	0.628523	0.505845	0.357014	0.431332	-0.302456	0.554921	0.568558	-0.252924	-0.170917	-0.336226	0.264246	-0.523821	-0.00889453	-0.264711	0.246387	0.368309	-0.123367	0.529561	-0.0363994	-0.327246	0.541177	-0.190312	-0.184899	0.286259	0.401245	0.321815	-0.153661	0.438399	-0.165004	-0.288436	-0.242901	0.23342	-0.330258	-0.100344	-0.247978	-0.494197	0.188697	-0.335696
HALLMARK_ESTROGEN_RESPONSE_EARLY	-0.30349	0.341162	-0.277399	-0.282442	0.193491	0.404657	-0.484309	0.297705	-0.431964	0.265887	-0.260147	0.271962	0.466433	0.291424	0.256626	-0.19657	0.260196	0.359717	-0.365777	-0.250622	-0.248878	0.272287	-0.202098	-0.359379	-0.496493	0.301374	0.345384	0.214416	0.417712	0.248702	-0.392303	0.381572	-0.121239	-0.429812	0.383848	0.405045	0.137054	-0.132182	0.460034	-0.27387	-0.119782	-0.412307	0.162163	-0.500528	-0.353501	-0.243477	-0.471857	0.0550522	-0.461821
HALLMARK_ESTROGEN_RESPONSE_LATE	-0.164981	0.264108	-0.269655	-0.187973	0.0772236	0.345872	-0.41687	0.299855	-0.251423	0.112557	-0.096884	0.274129	0.389389	0.214582	0.242078	-0.230939	0.192561	0.259171	-0.369814	-0.0430079	-0.198571	0.202541	-0.246643	-0.128605	-0.262747	0.311487	0.238511	0.125977	0.402623	0.0880781	-0.401967	0.326065	-0.223546	-0.268647	0.32247	0.325253	0.0544016	-0.326827	0.393844	-0.152356	-0.154066	-0.229513	0.0644307	-0.397214	-0.176157	-0.0879879	-0.473963	0.0668765	-0.263538
HALLMARK_ANDROGEN_RESPONSE	-0.450058	0.420795	-0.42585	-0.212755	0.315171	0.427067	-0.493871	0.241842	-0.401113	0.285096	-0.61639	0.469053	0.417628	0.343052	0.51513	-0.561071	0.344506	0.3483	-0.530942	-0.0356174	-0.446883	0.336512	-0.466651	-0.433248	-0.410695	0.274415	0.253445	0.317652	0.405541	0.305883	-0.0854136	0.453041	-0.266696	-0.129937	0.413278	0.427673	0.239337	-0.148627	0.458183	-0.200299	-0.200726	-0.621691	0.372725	-0.511655	-0.650175	-0.237721	-0.642446	0.153894	-0.168866
HALLMARK_MYOGENESIS	0.0192766	0.30019	-0.215507	-0.213312	0.448479	0.258479	-0.476835	-0.078716	-0.469391	0.324735	-0.385225	0.387453	0.505997	-0.0710422	0.268009	0.248746	0.364107	0.488177	-0.402846	0.135808	0.0853799	0.0988631	-0.263205	-0.109776	-0.48124	0.341022	0.265924	0.368995	0.107304	0.409709	-0.0714543	0.345977	0.362966	-0.457259	0.156722	0.405708	0.148325	0.333774	0.00908841	-0.287121	0.390422	-0.251024	0.176859	-0.547712	0.288616	0.359742	-0.493288	0.0575198	-0.458706
HALLMARK_PROTEIN_SECRETION	-0.624284	0.500971	-0.553062	-0.0239518	0.365923	0.364999	-0.484606	0.507978	-0.331508	0.241777	-0.596021	0.552995	0.547589	0.569508	0.436236	-0.630083	0.508657	0.476646	-0.587253	-0.479776	-0.526923	0.343932	-0.557157	-0.570997	-0.338298	0.0745268	0.380659	0.165197	0.554344	0.372013	-0.119377	0.53778	-0.499036	0.0574497	0.462924	0.557565	0.311542	-0.303385	0.502391	-0.147537	-0.362911	-0.61741	0.540573	-0.459857	-0.630347	-0.513619	-0.526829	0.395463	-0.334757
HALLMARK_INTERFERON_ALPHA_RESPONSE	-0.575341	0.478861	0.143373	0.261683	0.408479	0.702756	-0.524003	0.402616	-0.445891	0.536537	-0.515897	0.200954	0.339095	0.300995	0.599878	-0.56115	-0.143512	0.172801	0.0629994	0.446532	0.206691	0.574678	-0.540661	-0.334204	-0.365969	0.550455	0.679243	-0.0571999	0.349617	0.353784	-0.171805	0.43301	-0.215748	-0.413457	0.37544	0.171767	0.740448	0.207045	0.556383	-0.499184	0.0561461	-0.211044	-0.174734	-0.44148	-0.155948	-0.35661	-0.565333	0.0277189	0.0903951
HALLMARK_INTERFERON_GAMMA_RESPONSE	-0.564193	0.530789	0.18566	-0.115091	0.412921	0.590043	-0.455466	0.075544	-0.424763	0.454525	-0.522498	0.327805	0.413511	0.220338	0.597738	-0.606004	0.122721	0.325527	-0.198423	0.521686	0.336176	0.490024	-0.567042	-0.107986	-0.46443	0.548098	0.641098	0.0871332	0.289767	0.371328	-0.116805	0.124952	-0.269495	-0.41744	0.409324	0.0643832	0.695624	0.379211	0.541477	-0.500438	-0.0110764	-0.390514	-0.110305	-0.355183	-0.299259	-0.060719	-0.567894	0.0389116	0.241428
HALLMARK_APICAL_JUNCTION	-0.355897	0.373329	-0.263598	-0.0357932	0.459935	0.371893	-0.54356	0.0468734	-0.554842	0.338751	-0.340389	0.394773	0.541356	0.147389	0.390543	-0.034371	0.353833	0.430141	-0.495426	0.0248676	-0.0843983	0.332648	-0.374481	-0.415379	-0.551317	0.362656	0.371585	0.381426	0.163281	0.393606	-0.278692	0.366909	-0.0990118	-0.469091	0.240535	0.405557	0.0605734	0.182972	0.376958	-0.364981	0.313779	-0.266536	0.0841175	-0.561956	-0.0467608	0.013415	-0.535719	0.0766204	-0.4084
HALLMARK_APICAL_SURFACE	-0.230049	0.344329	-0.213053	-0.101964	0.427362	0.428865	-0.342051	-0.00414967	-0.468769	0.159723	-0.312066	0.34697	0.362363	0.0248416	0.386481	0.00977683	0.242917	0.268393	-0.24231	0.0436938	-0.0639424	0.403205	-0.188903	-0.436518	-0.623893	0.165152	0.402677	0.243468	0.0389355	0.0775939	-0.551887	0.240057	-0.0710918	-0.425926	0.371618	0.381223	0.158184	0.243245	0.0984801	-0.487615	0.271222	-0.0622984	-0.0293565	-0.396893	-0.214903	0.164476	-0.520147	0.175002	0.0428827
HALLMARK_HEDGEHOG_SIGNALING	-0.454629	0.329645	-0.266977	-0.176594	0.497228	-0.0703858	-0.570391	-0.102401	-0.535257	0.356022	-0.655059	0.247031	0.54498	-0.212762	0.0439516	0.00496762	0.32271	0.310819	-0.486092	-0.188585	-0.328112	0.253311	-0.108226	-0.424105	-0.568712	0.310972	0.096098	0.522108	0.245181	0.557838	-0.138745	0.259341	0.396921	-0.487665	0.363319	0.414416	-0.0881771	0.397679	0.233047	-0.503275	0.47469	-0.225786	0.23055	-0.597651	-0.367869	-0.00730826	-0.478742	0.28944	-0.219886
HALLMARK_COMPLEMENT	-0.446228	0.507947	-0.121123	-0.368433	0.193101	0.424355	-0.341869	-0.0326282	-0.368116	0.267647	-0.432635	0.38401	0.467634	0.106182	0.466257	-0.456996	0.291643	0.397604	-0.483946	0.345471	0.124866	0.281705	-0.493588	-0.173053	-0.43267	0.390274	0.473304	0.0920877	0.241088	0.275989	-0.235376	0.147326	-0.27678	-0.345967	0.29338	0.24564	0.44219	0.283796	0.442618	-0.371213	0.0498124	-0.355448	0.000480523	-0.338288	-0.269402	0.140774	-0.564594	0.105516	-0.113289
HALLMARK_UNFOLDED_PROTEIN_RESPONSE	-0.486386	0.447994	-0.527878	0.256483	0.295905	0.343541	-0.545027	0.594292	-0.216091	0.314476	-0.452332	-0.108523	0.629474	0.592488	0.430886	-0.511533	-0.260734	-0.15616	-0.27676	-0.429807	-0.583554	0.309424	-0.467608	-0.241041	-0.114122	0.440399	0.435957	0.0846749	0.609223	0.321228	-0.365749	0.534465	-0.507904	0.336443	0.373084	0.552209	0.530379	-0.46194	0.528187	-0.132437	-0.130363	-0.601621	0.0988953	-0.538073	-0.436654	-0.564883	-0.482765	0.395182	-0.511291
HALLMARK_PI3K_AKT_MTOR_SIGNALING	-0.411477	0.438906	-0.534812	0.171141	0.458918	0.354928	-0.517258	0.355627	-0.442972	0.228797	-0.393121	0.45414	0.514187	0.249896	0.395094	-0.539861	0.321541	0.375237	-0.369072	-0.243272	-0.448829	0.406684	-0.393899	-0.377207	-0.346854	0.242941	0.348361	0.0334572	0.462947	0.28753	-0.367264	0.425821	-0.452581	-0.0543791	0.450791	0.437079	0.394173	-0.342729	0.388315	-0.17361	0.0515638	-0.510231	0.174789	-0.409018	-0.464244	-0.472665	-0.407454	0.352116	-0.418769
HALLMARK_MTORC1_SIGNALING	-0.257457	0.462242	-0.417969	0.159004	0.337162	0.441351	-0.418413	0.565108	-0.129269	0.317436	-0.397646	0.0816717	0.490192	0.489247	0.496421	-0.541	-0.307684	-0.210926	-0.394147	0.0421015	-0.564937	0.418591	-0.529037	-0.241981	-0.1024	0.383129	0.436467	-0.244399	0.576536	0.309367	-0.27554	0.51506	-0.561964	0.280623	0.313691	0.526594	0.464373	-0.546765	0.573756	-0.202656	-0.311215	-0.511459	0.0494755	-0.424278	-0.438439	-0.38143	-0.482375	0.233607	-0.177552
HALLMARK_E2F_TARGETS	-0.427734	0.371747	-0.601187	0.500625	0.506991	0.556662	-0.502349	0.499126	0.0723722	0.421993	-0.178775	-0.457914	0.620701	0.391636	0.632705	-0.672849	-0.62193	-0.621193	-0.34517	0.188292	-0.735006	0.547578	-0.598561	-0.14996	0.0075996	0.527614	0.466687	-0.407277	0.582777	0.372285	-0.149134	0.63515	-0.739567	0.582036	-0.0554157	0.616798	0.639597	-0.702487	0.608131	0.362638	-0.250901	-0.512774	0.332917	0.145541	-0.531774	-0.603966	-0.496702	0.485526	0.380091
HALLMARK_MYC_TARGETS_V1	-0.461582	0.453726	-0.538447	0.412902	0.412553	0.569167	-0.461229	0.606742	0.439653	0.347594	-0.153458	-0.30077	0.599194	0.494504	0.578974	-0.586185	-0.486224	-0.449665	-0.000551797	-0.242687	-0.688546	0.28007	-0.518267	-0.105362	0.156243	0.459582	0.364304	-0.343414	0.637582	0.21758	-0.260053	0.645584	-0.680941	0.587721	0.0242203	0.568837	0.651754	-0.74748	0.577457	0.253876	-0.377244	-0.555139	0.11284	-0.20406	-0.346476	-0.56517	-0.504397	0.532462	-0.128394
HALLMARK_MYC_TARGETS_V2	0.110249	0.303157	-0.287026	0.570632	0.427684	0.587093	-0.489471	0.580912	0.099333	0.431682	-0.186638	-0.613947	0.589277	0.487392	0.582207	-0.382869	-0.649235	-0.629336	0.423431	-0.316423	-0.689764	0.404839	-0.445164	0.226855	-0.112274	0.543746	0.454179	-0.478158	0.632072	0.419071	-0.384215	0.636536	-0.651898	0.414122	0.148131	0.619521	0.648096	-0.760549	0.581611	0.365307	-0.325336	-0.400195	0.0048346	-0.373042	-0.0348673	-0.625964	-0.371487	0.465932	-0.106517
HALLMARK_EPITHELIAL_MESENCHYMAL_TRANSITION	-0.385427	0.574529	0.121486	-0.516992	0.411307	0.416706	-0.566147	-0.50212	-0.488204	0.429161	-0.488529	0.0299679	0.548726	0.26149	0.521582	-0.32673	0.0298234	0.156786	-0.721054	0.524088	0.101715	0.339759	-0.473573	-0.436218	-0.565557	0.553876	0.423472	0.562557	0.40145	0.614348	0.149053	0.455228	0.189649	-0.273683	-0.132463	0.547421	0.213314	0.541647	0.498808	-0.476527	0.337662	-0.257268	0.103477	-0.574302	0.310967	0.609503	-0.612166	0.231461	-0.442176
HALLMARK_INFLAMMATORY_RESPONSE	-0.413809	0.534667	-0.015408	-0.375785	0.12842	0.331402	-0.416756	-0.386312	-0.377128	0.200116	-0.508097	0.251327	0.348125	-0.0953896	0.460283	-0.516091	0.107838	0.128889	-0.522983	0.543206	0.339592	0.373965	-0.464818	-0.115621	-0.509229	0.482325	0.498517	0.14199	0.353761	0.420605	0.0232249	-0.168235	-0.349787	-0.381306	0.451927	0.203385	0.529895	0.348684	0.493917	-0.303253	-0.189595	-0.445312	-0.00546668	-0.320392	-0.318572	0.396465	-0.600676	0.141116	0.155357
HALLMARK_XENOBIOTIC_METABOLISM	-0.243718	0.353036	-0.284664	-0.0026801	0.0184026	0.128306	-0.275123	0.351761	-0.146401	0.00197039	-0.266717	0.397076	0.47017	0.180703	0.1507	-0.210185	0.330793	0.30815	-0.258886	-0.150944	-0.0691232	0.129862	-0.276311	0.0216922	-0.21019	0.130056	0.209019	-0.080651	0.347907	0.0623381	-0.414162	0.304445	-0.0360679	-0.236992	0.274343	0.250197	0.147438	-0.0956497	0.229618	-0.0827279	-0.00342781	-0.1613	0.0334349	-0.216156	-0.0135651	-0.184065	-0.411017	0.0175013	-0.329538
HALLMARK_FATTY_ACID_METABOLISM	-0.248161	0.221565	-0.115317	0.183479	0.0903572	0.246548	-0.286132	0.452078	0.164036	0.0171223	-0.165576	0.540624	0.422643	0.225654	0.330498	-0.363699	0.385935	0.341635	-0.0786548	-0.072164	-0.346404	0.122987	-0.384667	0.090186	-0.23233	0.197075	0.185367	-0.229791	0.531112	-0.0722934	-0.346117	0.417353	-0.305782	-0.129924	0.303631	0.343019	0.212689	-0.338954	0.23096	-0.0358984	-0.288488	-0.205488	0.234572	-0.0983731	-0.256415	-0.167996	-0.497259	0.0170798	-0.0589444
HALLMARK_OXIDATIVE_PHOSPHORYLATION	-0.388902	0.156099	-0.175056	0.429344	-0.376782	0.476268	-0.368518	0.61827	0.551621	-0.212465	0.0836926	0.631525	0.508138	0.476875	0.383272	-0.42528	0.53277	0.575429	0.0827474	-0.390319	-0.480102	0.132584	-0.554517	0.398624	0.390304	0.146967	0.209252	-0.463385	0.704361	-0.454753	-0.392628	0.590702	-0.515609	0.401386	0.0432245	0.326443	0.526394	-0.686498	0.42048	0.125694	-0.470057	-0.22315	0.195606	0.381114	-0.0846294	-0.536515	-0.441488	0.340917	-0.22037
HALLMARK_GLYCOLYSIS	-0.214491	0.374189	-0.174777	0.107181	0.259077	0.255288	-0.480481	0.440367	-0.231851	0.205557	-0.130734	0.208344	0.42664	0.370162	0.433997	-0.370165	0.0807549	0.15333	-0.372118	-0.0269587	-0.309932	0.419456	-0.372879	-0.177235	-0.34745	0.375576	0.409746	0.043597	0.430023	0.206737	-0.345946	0.373626	-0.488793	-0.131983	0.325204	0.385026	0.219207	-0.339775	0.508439	-0.110045	-0.28216	-0.285301	0.069027	-0.362857	-0.282232	-0.327165	-0.473847	-0.0422402	-0.354316
HALLMARK_REACTIVE_OXYGEN_SPECIES_PATHWAY	-0.468567	0.329725	-0.337607	0.278108	0.0375263	0.482104	-0.566066	0.599121	-0.112067	0.194288	-0.0739372	0.515961	0.457383	0.407703	0.54552	-0.394185	0.350306	0.440019	-0.353766	-0.162895	-0.299099	0.219506	-0.487116	-0.159345	-0.0313531	0.30132	0.339323	-0.328817	0.551051	-0.0615287	-0.422438	0.470145	-0.445037	-0.170975	0.273371	0.443201	0.574388	-0.213714	0.371795	-0.0491699	-0.366141	-0.0749328	0.0732989	-0.151498	-0.0700731	-0.379066	-0.515417	-0.0247769	-0.427631
HALLMARK_P53_PATHWAY	-0.269537	0.344944	-0.332268	0.113167	0.215093	0.33184	-0.521795	0.382672	-0.322961	0.184173	-0.329224	0.214401	0.419493	0.313046	0.204484	-0.207189	0.145321	0.280452	-0.146029	-0.44185	-0.142906	0.269157	-0.291332	-0.207442	-0.329676	0.175359	0.338251	0.148941	0.474867	0.266763	-0.391995	0.316814	-0.336593	-0.311694	0.375786	0.332451	0.38635	-0.199817	0.449517	-0.344595	-0.241505	-0.422859	-0.134112	-0.464929	-0.221877	-0.183445	-0.451932	0.138271	-0.40516
HALLMARK_UV_RESPONSE_UP	-0.389855	0.405602	-0.39473	0.0521872	0.157192	0.360783	-0.418344	0.377281	-0.116494	0.185926	-0.153095	0.267437	0.448286	0.153841	0.265619	-0.329256	0.187652	0.281829	-0.348234	-0.114428	-0.263745	0.228999	-0.280849	-0.0825939	-0.277166	0.28374	0.20794	-0.0123919	0.464454	0.175701	-0.424657	0.367613	-0.414531	-0.0516792	0.330563	0.49168	0.327637	-0.307067	0.446816	-0.144549	-0.0152899	-0.432606	-0.0308754	-0.370804	-0.0712207	-0.155921	-0.509247	0.173474	-0.287875
HALLMARK_UV_RESPONSE_DN	-0.566684	0.367238	-0.393873	-0.332315	0.518932	0.349499	-0.602671	-0.126683	-0.497666	0.352315	-0.637297	0.485871	0.530951	0.334138	0.504558	-0.46874	0.517484	0.4796	-0.583575	0.0509301	-0.422404	0.390792	-0.51081	-0.503926	-0.611546	0.297195	0.383772	0.455387	0.421808	0.503465	0.152163	0.434857	-0.0427995	-0.355276	0.462082	0.496546	0.238241	0.266061	0.470679	-0.408277	0.310367	-0.570361	0.408556	-0.575799	-0.557329	0.0885224	-0.575897	0.347038	-0.409909
HALLMARK_ANGIOGENESIS	-0.275403	0.516766	0.294061	-0.29635	0.258611	0.376468	-0.442634	-0.296469	-0.486017	0.276511	-0.612343	-0.118277	0.497412	0.262619	0.285824	-0.358404	-0.0764571	-0.087683	-0.506366	0.452327	-0.296783	0.322102	-0.423494	-0.192714	-0.445586	0.474218	0.496797	0.328753	0.404927	0.534816	-0.0597764	0.374621	0.296757	-0.19461	0.0510973	0.343398	0.150068	0.475635	0.524817	-0.273478	0.182151	-0.290779	0.0691018	-0.434727	-0.115434	0.465465	-0.458488	-0.0992155	-0.0131818
HALLMARK_HEME_METABOLISM	-0.510679	0.319371	-0.250717	0.0438536	0.234738	0.191173	-0.465274	0.412253	-0.337	0.283826	-0.393532	0.516874	0.465461	0.224426	0.342549	-0.293696	0.507303	0.463279	-0.36034	-0.224064	-0.250355	0.254322	-0.418102	-0.264945	-0.357083	0.131592	0.369529	0.251866	0.410204	0.148539	-0.17381	0.243257	-0.23984	-0.39377	0.352988	0.369083	0.320997	0.0535304	0.366118	-0.222393	-0.00962903	-0.406447	0.243736	-0.436715	-0.366658	-0.374923	-0.486896	0.130745	-0.240403
HALLMARK_COAGULATION	-0.0898768	0.418607	0.0861995	-0.323514	0.0952377	0.187329	-0.338028	0.0129395	-0.212675	0.204264	-0.265136	0.0791264	0.403868	-0.0921836	0.135732	-0.0741514	0.000736111	0.077859	-0.562258	0.163762	0.299633	0.219565	-0.354569	-0.189362	-0.410347	0.317032	0.235413	0.12348	0.0807189	0.224513	-0.272794	0.208133	0.131696	-0.405629	0.0488613	0.227728	0.0646496	0.179234	0.278681	-0.0778041	0.0784952	-0.168344	0.017602	-0.278098	0.260405	0.274632	-0.387653	0.0411291	-0.34729
HALLMARK_IL2_STAT5_SIGNALING	-0.277757	0.415248	-0.105429	-0.335215	0.272432	0.430329	-0.44312	-0.0254832	-0.36828	0.27082	-0.513537	0.241294	0.427975	0.0549069	0.429883	-0.332667	0.274721	0.274738	-0.490627	0.288133	0.0196229	0.321122	-0.368252	-0.169205	-0.501661	0.411815	0.45793	0.185605	0.325018	0.338731	-0.121499	0.183767	-0.300404	-0.373675	0.390628	0.306946	0.445743	0.262819	0.452757	-0.355907	0.00384323	-0.311707	-0.105204	-0.422144	-0.311111	0.10774	-0.541514	0.180304	0.0367064
HALLMARK_BILE_ACID_METABOLISM	-0.242454	0.284511	-0.138155	-0.0157915	0.241518	0.0590958	-0.393537	0.349952	-0.0542387	-0.10481	-0.401282	0.505044	0.452049	0.0879103	0.0299733	-0.235214	0.449537	0.398932	-0.245267	-0.138905	-0.00223229	0.0527694	-0.3378	-0.263519	-0.148424	-0.0293631	0.0302409	-0.0150579	0.34694	-0.0768349	-0.164417	0.363137	0.128739	-0.157648	0.3045	0.343352	-0.106299	-0.094183	-0.0707931	0.0200315	0.0319474	-0.353633	0.259181	-0.200921	-0.168837	-0.0779051	-0.293066	0.0684346	-0.0897959
HALLMARK_PEROXISOME	-0.307298	0.207923	-0.298981	0.135246	0.236739	0.185303	-0.434369	0.542436	0.122641	-0.0455965	-0.371368	0.526678	0.460169	0.156328	0.237023	-0.263526	0.400556	0.421342	-0.134915	-0.240911	-0.340215	0.329384	-0.406946	-0.152004	-0.152655	0.0880819	0.068974	-0.127282	0.547807	0.0428118	-0.324193	0.399419	-0.12576	0.00214292	0.338053	0.432055	0.0958913	-0.380108	0.128064	0.00132074	-0.100713	-0.432128	0.387207	-0.204705	-0.279428	-0.404893	-0.47695	0.202256	-0.351406
HALLMARK_ALLOGRAFT_REJECTION	-0.452935	0.523393	0.121682	-0.503678	0.29991	0.49889	-0.270242	-0.35194	-0.170412	0.357161	-0.548338	0.319169	0.406326	-0.0991167	0.581459	-0.549225	0.207042	0.289176	-0.380329	0.602112	0.369119	0.290559	-0.560104	0.0236665	-0.486815	0.556249	0.526892	0.145557	0.248149	0.311926	-0.0773247	-0.148259	-0.450419	-0.294538	0.423052	-0.00192243	0.610097	0.413171	0.470464	-0.288682	-0.0464515	-0.200136	-0.157402	-0.178348	-0.336744	0.369659	-0.573487	0.333431	0.47888
HALLMARK_SPERMATOGENESIS	-0.242317	0.234194	-0.223509	-0.00860372	0.160173	0.109593	-0.242165	0.140092	-0.178035	0.103805	-0.227389	0.0638381	0.306146	-0.246907	0.301332	-0.401995	0.0644122	0.0605868	-0.104181	0.215884	-0.341452	0.244323	-0.276174	-0.228786	-0.143408	0.0933632	0.175789	-0.0821421	0.141081	0.067117	-0.0823361	0.171311	-0.249097	0.0510501	0.129261	0.26528	0.154583	-0.234106	0.110995	0.0306797	-0.0277514	-0.115127	0.254099	-0.186136	-0.225421	-0.0230147	-0.354898	0.0527214	-0.0578799
HALLMARK_KRAS_SIGNALING_UP	-0.31985	0.517182	-0.118257	-0.414832	0.297573	0.254802	-0.417407	-0.219128	-0.326432	0.141255	-0.541073	0.296977	0.351723	0.0586497	0.417412	-0.369003	0.269487	0.300653	-0.530952	0.391021	0.11012	0.285206	-0.359779	-0.16018	-0.461189	0.286596	0.344526	0.211926	0.292072	0.23596	0.0307674	0.137601	-0.131077	-0.230569	0.341471	0.325839	0.273909	0.185573	0.28391	-0.235675	0.0535074	-0.360531	0.0661421	-0.373956	-0.290419	0.421907	-0.470026	0.21965	-0.0760089
HALLMARK_KRAS_SIGNALING_DN	-0.103218	0.117291	-0.331368	-0.209296	0.0288605	0.175313	-0.325365	-0.14275	-0.325407	0.0723838	-0.086105	0.211856	0.188866	-0.321421	0.0256988	0.235145	0.242349	0.247655	-0.130217	-0.0702933	0.163578	-0.022929	-0.0198805	-0.136202	-0.402627	-0.0251489	-0.0604791	0.21339	0.136545	-0.0653934	-0.30457	-0.158535	0.142824	-0.376143	0.131505	0.16718	-0.117195	0.200834	-0.157571	-0.0321029	0.383605	-0.0540569	0.061036	-0.299414	0.0614996	0.30632	-0.238944	-0.0175313	-0.0939448
HALLMARK_PANCREAS_BETA_CELLS	-0.482035	-0.132937	-0.558089	-0.393346	-0.219099	0.231279	-0.511756	-0.0698859	-0.0430924	-0.00628481	-0.253059	0.448562	0.390946	-0.285929	0.273559	0.0731454	0.438659	0.505483	-0.111051	-0.317852	-0.133527	-0.195989	-0.211097	-0.211743	0.233555	0.214989	-0.303197	0.12739	-0.0593408	-0.455546	-0.540214	-0.186513	-0.205755	-0.225481	0.110379	0.119724	-0.0577777	-0.164891	0.379636	0.050792	0.268198	0.109773	0.0616473	-0.22321	0.198913	0.263782	-0.517775	0.0754362	-0.0351901
[truncated: 374 more columns]

## Sheet: S4
Table S4:KEGG-GSVA matrix.
	TCGA-AA-A00K	TCGA-D5-5538	TCGA-AA-A00A	TCGA-AA-A02K	TCGA-D5-6922	TCGA-AD-5900	TCGA-AA-3495	TCGA-AD-6888	TCGA-CA-5256	TCGA-G4-6299	TCGA-AZ-4313	TCGA-A6-2686	TCGA-F4-6854	TCGA-CA-5254	TCGA-CK-5916	TCGA-AA-A01X	TCGA-A6-2678	TCGA-A6-2671	TCGA-G4-6304	TCGA-AA-3866	TCGA-AY-4071	TCGA-AA-3655	TCGA-AA-A02E	TCGA-AA-3510	TCGA-AA-3561	TCGA-D5-6930	TCGA-AU-6004	TCGA-F4-6461	TCGA-AA-3675	TCGA-D5-6926	TCGA-A6-2684	TCGA-CM-5868	TCGA-AA-A00O	TCGA-D5-5540	TCGA-A6-6137	TCGA-A6-5667	TCGA-G4-6628	TCGA-AY-6196	TCGA-CK-5913	TCGA-AA-3688	TCGA-F4-6460	TCGA-AA-3548	TCGA-CM-6172	TCGA-AA-3844	TCGA-AZ-4308	TCGA-A6-3808	TCGA-AA-A00L	TCGA-CM-6161	TCGA-AA-3980
KEGG_N_GLYCAN_BIOSYNTHESIS	-0.631248	0.505916	-0.559158	0.16201	0.522414	0.344441	-0.484008	0.461844	-0.125788	-0.130442	-0.403192	0.459691	0.615789	0.491812	0.381916	-0.358023	0.297038	0.344278	-0.586376	-0.0115108	-0.465694	0.365063	-0.568645	-0.420185	-0.31269	0.281213	0.29655	-0.0713824	0.513996	0.397199	-0.415414	0.576161	-0.462241	0.0432126	0.466235	0.517372	0.307282	-0.412488	0.381592	0.188501	-0.0889843	-0.329019	0.144146	-0.495357	-0.334583	-0.521204	-0.468363	0.35578	-0.498787
KEGG_OTHER_GLYCAN_DEGRADATION	-0.54609	0.418951	-0.392892	0.10604	0.572613	-0.591818	-0.444783	0.662983	0.0540942	0.119848	-0.628345	0.492359	0.592299	0.143586	0.246526	0.0339181	0.477979	0.506397	-0.350267	-0.241849	0.0641169	-0.0741414	-0.583846	0.345233	-0.269123	-0.0937105	-0.00845332	-0.265294	0.55146	0.369469	-0.581184	0.324519	-0.128913	-0.325022	0.559641	0.226874	0.0548216	-0.311309	-0.341111	0.189473	-0.0137877	-0.279646	0.343725	-0.366562	-0.245282	-0.535144	-0.295103	0.560737	-0.488088
KEGG_O_GLYCAN_BIOSYNTHESIS	-0.34729	0.183968	-0.384339	-0.484413	0.110459	0.269569	-0.416205	0.166079	-0.223773	-0.133333	-0.196866	0.363568	0.343076	0.293128	0.185501	0.0789548	0.389171	0.472873	-0.656741	-0.0492518	-0.373583	0.40278	-0.124376	-0.277033	-0.443172	0.413612	-0.0938264	0.323044	0.287613	-0.00103648	-0.247477	-0.0144264	-0.335961	-0.566637	0.499416	0.334185	-0.144078	-0.0594471	0.454935	-0.132756	0.0433629	-0.313483	0.317099	-0.313236	-0.462221	0.297885	-0.512968	0.161242	-0.142029
KEGG_GLYCOSAMINOGLYCAN_DEGRADATION	-0.318962	0.136544	0.108926	0.170984	0.398975	0.0263836	-0.396184	0.183148	-0.269131	0.199227	-0.108313	0.34596	0.330895	0.296216	0.348126	0.114377	0.389139	0.466694	-0.692994	0.295566	-0.03532	0.502671	-0.690116	-0.14193	-0.615669	0.289123	0.203852	0.500433	0.378367	0.0780506	-0.515115	0.293308	-0.395966	-0.585132	0.455528	0.258198	0.56114	-0.00875771	-0.0563033	0.0946405	0.032768	0.205421	0.338183	-0.420091	-0.0554389	-0.216435	-0.400488	0.358581	-0.255996
KEGG_GLYCOSAMINOGLYCAN_BIOSYNTHESIS_KERATAN_SULFATE	-0.399669	0.258718	-0.253814	-0.102953	0.614921	0.49297	-0.574375	-0.0614443	-0.591454	0.501347	0.0714552	0.157623	0.307213	0.544614	0.335391	-0.161981	0.177442	0.334588	-0.586653	0.171154	-0.139221	0.344438	-0.232631	-0.455753	-0.621921	0.599092	0.368343	0.365369	-0.0238378	0.173227	-0.399391	0.261033	-0.309268	-0.579231	0.347893	0.450226	0.328818	0.3281	0.549703	-0.179167	0.0855955	-0.505342	0.0416161	-0.545515	-0.136234	-0.237211	-0.639666	0.0725104	-0.160373
KEGG_GLYCEROLIPID_METABOLISM	-0.157486	0.278282	-0.379372	-0.0490508	0.289613	0.310391	-0.386674	0.454719	-0.368946	0.0278608	-0.335559	0.483811	0.427768	0.154897	0.155785	-0.168489	0.259302	0.29577	-0.286145	-0.0423896	-0.207758	0.261865	-0.420354	-0.331584	-0.252726	0.227578	0.254636	0.0159071	0.364405	0.0563591	-0.397588	0.381013	-0.0186833	-0.401388	0.419398	0.368007	-0.0163303	-0.163205	0.312119	0.0393163	-0.0350143	-0.277292	0.251403	-0.43557	-0.0236919	-0.345166	-0.294242	-0.0948842	-0.434111
KEGG_GLYCOSYLPHOSPHATIDYLINOSITOL_GPI_ANCHOR_BIOSYNTHESIS	-0.587598	0.195893	-0.605795	0.320367	0.595283	0.23129	-0.482714	0.539412	-0.223171	0.271207	-0.581919	0.520494	0.46074	0.413597	0.133464	-0.396827	0.452792	0.435401	-0.40157	-0.148374	-0.391728	0.355835	-0.565203	-0.444346	-0.42146	-0.0465351	0.195436	-0.0472256	0.622493	0.549754	-0.600546	0.614422	-0.546695	0.346306	0.584262	0.594237	0.417272	-0.231858	0.273824	0.169636	0.150949	-0.184253	0.282481	-0.58391	-0.345974	-0.60918	-0.538891	0.39819	-0.00450446
KEGG_GLYCEROPHOSPHOLIPID_METABOLISM	-0.280845	-0.0935222	-0.374226	0.0536787	0.371832	0.277919	-0.383574	0.3075	-0.420059	0.234872	-0.267143	0.438745	0.427202	0.195561	0.051038	-0.130747	0.378601	0.409669	-0.272618	-0.249745	-0.14303	0.0761351	-0.262226	-0.386118	-0.43223	0.0643999	0.392306	0.0724132	0.183103	0.155894	-0.439848	0.264077	-0.073644	-0.429396	0.320695	0.328763	0.0794918	-0.089011	0.135336	0.1046	0.025172	-0.254214	0.0953679	-0.308905	-0.126812	-0.377796	-0.364851	-0.018211	-0.363833
KEGG_ETHER_LIPID_METABOLISM	-0.279306	-0.0801835	-0.0588369	-0.146802	0.251696	0.386326	-0.198381	-0.0185701	-0.345147	0.158112	-0.213646	0.292263	0.198402	0.104003	0.234776	-0.0485517	0.242637	0.291334	-0.1599	-0.236061	0.0681293	0.210107	-0.316379	-0.0339691	-0.517044	0.158386	0.368979	0.194588	0.0738879	0.281445	-0.432621	0.122871	-0.126843	-0.445373	0.406644	0.227936	0.114539	0.00358329	0.144622	-0.013226	-0.0575333	-0.183685	0.120838	-0.0220465	-0.122707	-0.174858	-0.527766	0.16122	-0.180832
KEGG_ARACHIDONIC_ACID_METABOLISM	0.204357	0.0767402	-0.0178731	-0.0953159	-0.133969	0.165928	-0.175888	0.0254561	-0.270025	-0.161673	-0.108833	0.305252	0.179251	0.0269668	-0.212352	-0.125163	0.275618	0.32261	-0.207806	-0.0222406	0.266808	0.0547055	0.0870585	0.15238	-0.303706	0.112687	0.177678	-0.0944803	-0.0536455	0.0361119	-0.3719	-0.0105246	-0.0579078	-0.460431	0.257791	0.0332908	-0.205336	0.0184065	-0.0512036	-0.136702	0.0534324	0.154861	-0.157097	0.233506	0.262051	0.142676	-0.274223	-0.0395028	-0.142274
KEGG_LINOLEIC_ACID_METABOLISM	0.240217	-0.231676	-0.187684	-0.19607	-0.164198	0.0931378	0.108634	-0.0860076	-0.367818	-0.311869	-0.281654	0.200389	-0.0236476	0.0811131	-0.283492	-0.264409	0.204569	0.223726	0.107433	-0.446406	0.372402	-0.126427	0.0659039	-0.105213	-0.23214	0.0427636	0.441811	0.0981333	-0.356675	-0.123855	-0.39743	-0.47338	-0.111986	-0.494866	0.24644	-0.250443	-0.340816	0.146043	-0.117275	-0.123762	0.150833	0.169185	-0.107053	0.478702	0.000416451	-0.139825	-0.235403	-0.0216362	-0.308425
KEGG_ALPHA_LINOLENIC_ACID_METABOLISM	0.278969	-0.298934	-0.128684	-0.238401	0.347797	0.411209	0.0117179	-0.00526035	-0.314994	-0.040259	-0.179076	0.0908591	-0.0586877	0.0405391	-0.0955001	0.0887193	0.0376295	0.18052	0.0893527	-0.244197	0.317955	0.0714024	-0.0500995	0.112262	-0.535617	-0.0237341	0.362352	-0.0932277	-0.177918	0.217415	-0.440558	-0.0566555	0.0717797	-0.497499	0.444301	0.00704339	-0.0603805	0.118863	-0.0102534	0.0621489	-0.00928583	-0.220085	0.0644022	0.214808	0.238192	-0.0586226	-0.165774	-0.0297184	-0.178075
KEGG_SPHINGOLIPID_METABOLISM	-0.554793	0.410758	-0.135076	-0.106531	0.110258	0.285419	-0.626065	0.448463	-0.326926	0.211672	-0.472295	0.601176	0.531391	0.46006	0.294996	-0.421292	0.42411	0.51628	-0.440955	-0.329501	-0.290715	0.273458	-0.511436	-0.270751	-0.384818	0.142516	0.399106	0.124974	0.55586	0.0513325	-0.393116	0.264589	0.0382977	-0.351507	0.444361	0.333276	0.156802	-0.10808	0.29136	-0.0541645	-0.248916	-0.408667	0.130387	-0.355317	-0.428135	-0.461772	-0.44502	0.102144	-0.0993012
KEGG_GLYCOSPHINGOLIPID_BIOSYNTHESIS_LACTO_AND_NEOLACTO_SERIES	-0.251905	0.12789	-0.245756	0.026326	-0.0988457	0.110564	-0.506496	0.348561	-0.452965	-0.120088	-0.333183	0.365997	0.278786	0.23082	0.407944	-0.22589	0.429413	0.497854	-0.373286	-0.365237	0.0361652	0.300428	-0.0995988	-0.107983	-0.301345	0.353996	0.263951	0.290539	0.0941319	0.0829356	-0.384887	0.158842	-0.25501	-0.34318	0.13768	0.111892	-0.0647033	-0.139422	0.386926	-0.0662041	0.130166	-0.327864	-0.0195573	-0.44373	-0.499499	-0.191064	-0.587095	0.0130145	-0.139119
KEGG_GLYCOSPHINGOLIPID_BIOSYNTHESIS_GLOBO_SERIES	0.0479336	0.370207	-0.0270699	-0.279045	-0.145762	0.203475	-0.348764	0.49893	0.0338043	-0.186871	-0.454448	0.305611	0.356318	0.525311	0.398304	0.156889	0.266413	0.263112	-0.687116	-0.0387517	0.353299	0.219339	0.0511604	-0.307208	-0.346227	0.430574	0.252398	0.0623375	0.427963	0.196294	-0.177544	0.288902	-0.0474042	-0.409487	0.0535815	0.418	0.119274	0.172655	0.151744	-0.0069891	0.210977	-0.453387	-0.0379613	-0.196297	0.0374023	-0.061873	-0.574406	0.0992546	-0.322803
KEGG_GLYCOSPHINGOLIPID_BIOSYNTHESIS_GANGLIO_SERIES	-0.495514	0.230641	-0.273543	-0.3209	0.526464	0.249588	-0.410021	0.173149	-0.186021	-0.0715711	-0.451541	0.428242	0.255739	0.487756	0.331211	0.0188302	0.485569	0.561109	-0.652786	0.0751829	0.197921	0.11738	-0.480556	-0.376379	-0.483373	0.494733	0.504599	0.505781	0.44712	0.498918	-0.24968	-0.0368622	0.0690604	-0.322469	0.398786	0.228029	0.111102	0.420056	0.22525	0.10196	-0.0392573	-0.267381	-0.273656	-0.474636	-0.43273	-0.0546666	-0.482602	0.0615931	-0.483903
KEGG_RIBOFLAVIN_METABOLISM	-0.487054	0.281627	-0.349212	-0.107358	0.120574	-0.0284201	-0.438702	0.498982	0.239279	0.108573	-0.368959	0.438741	0.113538	0.51452	0.186146	0.108347	0.324528	0.325381	-0.189202	-0.138235	-0.258459	0.318466	-0.302114	-0.223289	0.137846	-0.0220846	0.0519284	0.124283	0.456022	-0.168762	0.0671925	0.405863	-0.224428	0.201056	0.0327118	0.295627	0.173048	-0.439773	0.221689	-0.0180926	0.015985	-0.276032	-0.00129891	-0.316153	-0.244436	-0.323668	-0.13324	0.263295	-0.0805896
KEGG_NICOTINATE_AND_NICOTINAMIDE_METABOLISM	-0.573034	0.231653	-0.0486034	-0.295702	0.353455	-0.0543798	-0.229	0.215707	-0.0366819	0.00842632	-0.325203	0.591162	0.346829	0.165837	0.053388	-0.263863	0.527924	0.521219	-0.53385	0.105878	-0.00230532	0.276715	-0.557822	-0.0270562	-0.157833	0.0320809	0.0699553	-0.0330003	0.41054	0.384133	-0.132773	0.526465	-0.324957	0.12844	0.129546	0.147624	0.17537	-0.0666566	0.0464872	0.0395838	-0.0898037	-0.209894	0.229274	0.123687	-0.319453	-0.118098	-0.417725	-0.256771	-0.140944
KEGG_PANTOTHENATE_AND_COA_BIOSYNTHESIS	-0.234532	0.508667	-0.285395	-0.308432	0.171627	0.340497	-0.192771	-0.103083	-0.0459543	0.340485	-0.592618	0.623569	-0.00764895	0.485689	0.544403	-0.539371	0.541599	0.619231	-0.218231	-0.0158455	-0.255511	-0.175626	-0.414531	0.0620551	-0.382203	0.354805	0.393008	0.0976611	0.380986	0.489337	-0.105068	0.31168	-0.142265	-0.249221	0.384522	0.0175179	0.339531	0.0428833	0.514444	-0.139007	-0.114522	-0.5614	0.325071	-0.478418	-0.343794	-0.119787	-0.459346	0.242238	-0.152452
KEGG_AMINOACYL_TRNA_BIOSYNTHESIS	-0.542478	0.298378	-0.490796	0.44311	0.569664	0.518248	-0.564293	0.61639	-0.392576	0.323219	-0.592674	0.19875	0.621445	0.359296	0.54858	-0.46351	-0.193983	-0.250947	0.0098652	-0.410308	-0.718785	0.232889	-0.469452	-0.112538	-0.392848	0.273331	0.443954	-0.224655	0.701496	0.392835	-0.092286	0.596723	-0.545271	0.255621	0.419492	0.556578	0.577629	-0.689393	0.532691	0.0184757	-0.308475	-0.605898	0.290811	-0.417784	-0.546226	-0.654786	-0.351134	0.447858	-0.572653
KEGG_BASAL_TRANSCRIPTION_FACTORS	-0.545754	0.448421	-0.381288	0.229545	0.336709	0.0894129	-0.543446	0.362026	0.0688224	0.221023	-0.623005	0.0930301	0.351702	0.395535	0.234703	-0.536333	0.170388	-0.0930379	-0.39356	-0.464382	-0.531995	0.144014	-0.526323	-0.472353	-0.197741	-0.19423	-0.0318271	-0.269669	0.466642	0.291171	-0.0111421	0.498062	-0.514013	0.337986	0.217865	0.430201	0.262197	-0.458149	0.313644	-0.160238	-0.11264	-0.450908	0.267497	-0.252473	-0.600655	-0.39519	-0.443968	0.381556	-0.284362
KEGG_NON_HOMOLOGOUS_END_JOINING	-0.685647	0.556627	-0.654711	0.557602	0.31457	0.455935	-0.503051	0.508864	-0.293368	0.540709	-0.69887	0.159118	0.623952	0.374216	0.433597	-0.346306	-0.119933	-0.245237	-0.463909	-0.234088	-0.591962	0.380502	-0.336221	-0.483664	-0.319246	-0.0509235	0.205631	-0.219164	0.501019	0.34661	-0.142287	0.527346	-0.63772	0.514806	0.322293	0.605281	0.491782	-0.468966	-0.087435	-0.259921	0.28003	-0.685777	0.430618	-0.560961	-0.590432	-0.530078	-0.11459	0.46529	-0.282194
KEGG_SNARE_INTERACTIONS_IN_VESICULAR_TRANSPORT	-0.679512	0.411454	-0.582093	0.285766	0.368739	0.378123	-0.539135	0.475515	-0.358757	0.255845	-0.60558	0.490608	0.578627	0.456454	0.148077	-0.480873	0.491034	0.517265	-0.470159	-0.452452	-0.348257	0.360569	-0.607572	-0.51094	-0.351702	0.308445	0.376695	-0.147704	0.49132	0.417332	-0.460229	0.609944	-0.443938	0.120776	0.280778	0.468094	0.483173	0.158093	0.287471	-0.473107	0.293415	-0.589254	0.210394	-0.51666	-0.464732	-0.515949	-0.625438	0.270084	-0.398937
KEGG_LYSOSOME	-0.522436	0.508638	-0.248253	0.0752253	0.46555	0.255269	-0.484206	0.419544	-0.326684	0.392584	-0.490241	0.542059	0.508882	0.35752	0.373101	-0.284425	0.49245	0.485193	-0.510577	-0.0897506	-0.0856605	0.386306	-0.552864	-0.115829	-0.510121	0.144444	0.327279	0.159208	0.421806	0.376404	-0.394758	0.441876	-0.291317	-0.420108	0.444069	0.400564	0.464298	0.272162	0.253165	-0.200159	-0.26037	-0.237336	0.214098	-0.430692	-0.249535	-0.417231	-0.497154	0.233255	-0.351158
KEGG_CARDIAC_MUSCLE_CONTRACTION	0.0526271	0.0697282	-0.34682	0.0337855	-0.271529	0.246234	-0.156441	0.0455482	0.100221	-0.0329394	0.0764892	0.481016	0.18776	0.0680434	-0.11596	0.1577	0.450707	0.528337	-0.39259	-0.116454	-0.167681	-0.102719	-0.23016	0.101876	0.142794	0.0489618	-0.0303919	-0.0161109	0.204616	-0.301389	-0.367985	0.283817	-0.201945	-0.0537359	-0.0185796	0.208826	-0.0727837	-0.285026	-0.0581667	-0.0315075	0.0154085	0.0529864	0.240791	0.117224	0.149142	-0.0924216	-0.368113	0.0642025	-0.247486
KEGG_RENIN_ANGIOTENSIN_SYSTEM	0.225472	0.417129	-0.362658	0.0305267	0.335249	0.0115782	-0.0419195	-0.287923	-0.240713	-0.184841	-0.498496	0.473425	0.392805	-0.20362	0.344217	-0.145707	0.241705	0.227286	-0.433021	0.54916	0.192726	0.0982317	-0.235269	-0.221867	-0.550361	0.0732792	0.1868	0.181136	-0.00449678	-0.25496	-0.369122	-0.334791	-0.0744043	-0.40301	0.470065	0.342107	0.100152	-0.0712029	0.234544	0.469665	-0.0354553	0.359439	0.359087	-0.374649	-0.141037	0.284147	0.0119587	0.135119	0.168986
KEGG_CIRCADIAN_RHYTHM_MAMMAL	-0.611987	0.425552	-0.510687	0.0176855	0.516434	0.465939	-0.751746	0.41515	-0.8347	0.496493	-0.648481	0.270836	0.602049	0.297702	0.404947	-0.350264	0.155507	0.539616	-0.615963	-0.546167	-0.125143	0.177152	-0.0256394	-0.575441	-0.691685	0.239217	0.451951	0.548619	0.0943521	0.551304	-0.680487	0.403677	0.285171	-0.744146	0.432016	0.231159	0.18158	0.275566	0.364028	-0.444504	-0.0213585	-0.716619	0.288533	-0.712933	-0.554045	-0.654871	-0.353448	0.077104	-0.669175
KEGG_TASTE_TRANSDUCTION	0.0281276	-0.34875	-0.326631	0.126563	0.28442	-0.284467	-0.379293	-0.269978	-0.462258	-0.250872	-0.353258	0.300006	-0.0697617	-0.273681	-0.170906	0.19393	0.34792	0.195781	0.381507	-0.144338	-0.0670982	0.0230172	0.103145	-0.0691486	-0.324284	-0.150849	0.0165813	0.0865824	-0.132184	-0.00105069	0.258987	-0.17296	0.284287	-0.156088	0.139703	-0.0722635	-0.36913	0.107558	-0.288253	-0.16175	0.146971	-0.0350653	-0.130672	-0.301871	-0.0254729	0.207606	-0.107022	-0.0398922	-0.256053
KEGG_PROXIMAL_TUBULE_BICARBONATE_RECLAMATION	0.0176819	-0.19405	-0.249731	-0.409369	-0.121313	-0.0791374	0.196917	0.187474	-0.0714222	0.000704811	-0.154103	0.618119	0.540261	0.118623	0.140761	0.186514	0.592597	0.590467	-0.512431	0.121197	-0.133614	-0.41837	-0.285119	0.349987	-0.119829	0.130064	0.109771	0.10825	0.157548	-0.0935612	-0.442532	0.0262453	0.0578195	-0.46099	0.481372	0.158914	0.188934	-0.362695	0.0359862	0.347846	-0.0931532	-0.155721	0.356869	-0.184331	-0.0181654	-0.0234688	0.0947093	0.190694	-0.0610577
KEGG_PATHOGENIC_ESCHERICHIA_COLI_INFECTION	-0.425104	0.433912	-0.447499	0.265079	0.353364	0.383088	-0.467904	0.146476	-0.46469	0.196864	-0.420193	0.507297	0.378144	0.238365	0.37155	-0.291832	0.27439	0.405605	-0.434299	-0.0630485	-0.481494	0.278457	-0.234633	-0.295718	-0.372227	0.273091	0.41621	0.0538444	0.371927	0.221937	-0.155321	0.40859	-0.502571	-0.104698	0.01792	0.378041	0.364424	-0.186209	0.489869	-0.323257	-0.0737876	-0.194195	0.0245467	-0.462586	-0.230645	-0.268932	-0.565055	0.27273	-0.393088
KEGG_SYSTEMIC_LUPUS_ERYTHEMATOSUS	-0.424801	0.363063	-0.0704248	0.0908143	0.29047	0.0359041	-0.0457484	-0.178066	0.194725	0.265242	-0.136795	0.265811	0.0095352	0.174081	0.211843	-0.437004	0.0232238	0.183421	-0.264812	0.588355	-0.0331	0.161099	-0.131939	0.236189	-0.0244851	0.0480254	-0.0086007	-0.0419094	-0.141059	0.0354131	0.502752	0.18834	-0.422202	0.181209	0.141755	-0.209591	0.246496	0.230453	0.276373	-0.261367	0.166363	0.278529	0.0373652	-0.114431	-0.374704	0.366536	-0.525947	-0.236078	0.328171
KEGG_PRIMARY_IMMUNODEFICIENCY	-0.439031	0.486491	-0.132023	-0.433631	-0.00413375	0.601748	-0.0586913	-0.350291	-0.426079	0.487889	-0.521683	0.364015	0.339371	-0.115944	0.412458	-0.325974	0.353433	0.342998	-0.323052	0.582668	0.504762	0.227701	-0.373915	0.105827	-0.57682	0.575305	0.513109	0.293264	-0.0670201	0.029794	-0.234157	-0.198394	-0.331934	-0.379384	0.537488	-0.261363	0.593317	0.583737	-0.016629	0.08384	0.206247	0.262803	-0.163181	-0.0806542	-0.403276	-0.0621464	-0.455462	0.372002	0.480152
KEGG_HYPERTROPHIC_CARDIOMYOPATHY_HCM	-0.22169	0.385486	-0.478464	-0.219896	0.28419	0.30815	-0.431552	-0.252032	-0.501271	0.197797	-0.474089	0.366771	0.385956	0.0333986	0.216655	0.0327529	0.358326	0.4516	-0.469104	0.0304437	-0.12748	0.288919	-0.364719	-0.41576	-0.493938	0.172392	0.210307	0.308932	0.0558279	0.342025	0.0822359	0.165754	0.0179137	-0.334652	0.27457	0.372628	0.0648588	0.288737	0.0507037	-0.389133	0.299229	-0.414813	0.194224	-0.392995	-0.169855	0.201376	-0.467939	0.0865476	-0.448308
KEGG_ARRHYTHMOGENIC_RIGHT_VENTRICULAR_CARDIOMYOPATHY_ARVC	-0.317595	0.302238	-0.470883	-0.179197	0.362015	0.338623	-0.524549	-0.283406	-0.484217	0.229307	-0.546929	0.481717	0.420415	0.0844855	0.305802	-0.0284211	0.435834	0.494379	-0.544363	-0.170969	-0.273524	0.188183	-0.289187	-0.438664	-0.54185	0.160178	0.276143	0.424417	0.0191523	0.363705	0.0554355	0.200106	0.00119697	-0.458027	0.359848	0.377349	0.0580205	0.196579	0.185659	-0.40773	0.315603	-0.487512	0.283688	-0.517847	-0.404518	0.169676	-0.49143	0.200177	-0.388261
KEGG_DILATED_CARDIOMYOPATHY	-0.170847	0.324318	-0.493576	-0.268884	0.327308	0.297885	-0.458741	-0.349746	-0.513901	0.197255	-0.411141	0.408092	0.413603	0.0203277	0.265853	0.0552926	0.402659	0.483831	-0.476165	0.0368336	-0.142226	0.2487	-0.261297	-0.38288	-0.539936	0.222934	0.188623	0.358738	-0.0235073	0.371938	0.121489	0.271853	0.0498547	-0.454488	0.275396	0.375046	0.116659	0.299659	0.0774342	-0.36435	0.344125	-0.420945	0.232084	-0.474287	-0.0638593	0.200971	-0.48407	0.077164	-0.406216
KEGG_GLYCOLYSIS_GLUCONEOGENESIS	0.200634	0.222979	-0.181993	0.127778	0.124188	0.250893	-0.205392	0.46876	-0.322789	0.0200527	0.140142	0.436156	0.247908	0.452892	0.238765	-0.292927	0.383682	0.443916	-0.304194	-0.0438646	-0.259044	0.175833	-0.448674	0.402104	-0.218085	0.180253	0.275693	-0.253574	0.466331	-0.19644	-0.400061	0.189505	-0.287064	-0.311121	0.422086	0.290281	0.0619662	-0.426296	0.204213	-0.118025	-0.38807	-0.0163792	0.229967	-0.223397	0.0507645	-0.110804	-0.472454	-0.105844	-0.393649
KEGG_CITRATE_CYCLE_TCA_CYCLE	-0.422909	0.192679	-0.178413	0.346069	0.241969	0.344472	-0.323036	0.559465	-0.0727743	-0.22017	-0.0684849	0.775512	0.508255	0.333406	0.400304	-0.215939	0.621165	0.653528	-0.157465	-0.0207625	-0.486545	0.244054	-0.571395	0.465963	-0.118978	0.101092	0.324678	-0.566541	0.685168	-0.259409	-0.384636	0.490048	-0.473311	-0.180698	0.44988	0.501625	0.463116	-0.722235	0.391117	0.0743751	-0.50442	-0.33018	0.436303	0.418965	-0.196469	-0.584027	-0.162981	0.3517	-0.380505
KEGG_PENTOSE_PHOSPHATE_PATHWAY	-0.17599	0.307564	-0.15618	0.202829	0.423074	0.258186	-0.225155	0.518886	0.00717635	0.334774	-0.0572157	0.186254	0.480092	0.410328	0.32757	-0.231405	0.0735857	0.216743	-0.279711	-0.094609	-0.0118899	0.315687	-0.32741	0.277763	-0.207607	0.0591888	0.209943	-0.366143	0.436613	-0.0882795	-0.434185	0.271674	-0.490212	-0.214719	0.348229	0.394625	0.478778	-0.596502	0.410407	0.291905	-0.354121	0.220451	0.0990501	-0.262579	0.434842	-0.42739	-0.207865	-0.266588	-0.39986
KEGG_PENTOSE_AND_GLUCURONATE_INTERCONVERSIONS	0.269434	-0.259895	-0.567253	0.280601	-0.260254	-0.45893	0.106504	0.423802	0.100453	-0.488754	-0.294032	0.655652	0.194324	-0.546667	-0.0576843	0.106155	0.644997	0.569284	-0.495139	0.0523533	0.33225	-0.384745	-0.097802	0.308868	0.400958	-0.028422	-0.437562	0.0380273	0.160002	-0.510426	-0.321006	-0.0119797	-0.239158	-0.275312	0.337571	-0.307648	-0.183141	-0.626872	-0.409493	0.477567	-0.324859	0.233799	-0.051395	-0.390303	-0.116042	0.0171939	-0.374242	0.296482	-0.306784
KEGG_FRUCTOSE_AND_MANNOSE_METABOLISM	0.0457982	0.359325	-0.0534859	0.192907	0.371103	0.312231	-0.475996	0.623817	-0.211196	0.0127659	0.126428	0.395952	0.379584	0.457043	0.300039	-0.339453	0.244724	0.378049	-0.157406	-0.236156	-0.185114	0.349706	-0.455497	0.26975	-0.283763	0.383227	0.422048	-0.212167	0.492968	0.231748	-0.26296	0.395704	-0.551706	-0.477318	0.504089	0.355724	0.309087	-0.408819	0.526352	-0.0551999	-0.402658	-0.140311	0.145349	-0.451896	0.188659	-0.36232	-0.511371	-0.303471	-0.50657
KEGG_GALACTOSE_METABOLISM	-0.163855	0.444519	-0.137819	0.163119	0.260632	0.365592	-0.442256	0.467127	-0.353725	0.300578	0.0730151	0.495276	0.399045	0.379452	0.248204	-0.394836	0.390877	0.464231	-0.103559	-0.380725	-0.26751	0.546836	-0.682026	0.257876	-0.363016	0.518516	0.579355	0.293998	0.48583	0.193412	-0.425896	0.251722	-0.397112	-0.471891	0.478698	0.336604	0.49062	-0.287102	0.535654	-0.280014	-0.471695	0.0541589	0.301765	-0.368902	0.000149819	-0.353169	-0.433125	0.277594	-0.505541
KEGG_ASCORBATE_AND_ALDARATE_METABOLISM	0.449268	-0.400851	-0.540795	0.191654	-0.36286	-0.49967	-0.00166434	0.377253	-0.33098	-0.554038	-0.472037	0.662722	0.189085	-0.356614	-0.0848233	0.183585	0.582674	0.572104	-0.411086	0.0880886	0.0929908	-0.30836	-0.0576653	0.309335	0.293075	0.0329856	-0.349606	-0.0529897	0.222326	-0.535981	-0.240105	-0.0560595	-0.00820434	-0.408465	0.261826	-0.452792	-0.249295	-0.616234	-0.466125	0.485355	-0.315659	0.120109	0.0200207	-0.274747	-0.567739	0.301752	-0.415284	0.200773	-0.306288
KEGG_FATTY_ACID_METABOLISM	-0.0339072	-0.149583	0.152695	0.0183045	-0.0990341	0.0561887	-0.285672	0.537935	0.13894	-0.30573	-0.495003	0.717004	0.460929	0.214873	0.318787	-0.339836	0.656927	0.553867	0.208109	-0.0365637	-0.280283	0.0891561	-0.420886	0.406872	-0.306127	-0.041978	0.0889971	-0.243638	0.634059	-0.421476	-0.211685	0.390099	0.0807015	-0.191259	0.394445	0.206573	0.0588382	-0.185937	0.0737661	-0.0004393	-0.452125	-0.27607	0.259796	0.0249877	-0.335173	-0.0319287	-0.509207	-0.0438353	-0.088766
KEGG_STEROID_BIOSYNTHESIS	0.57127	0.24476	-0.201023	-0.0042013	0.362797	0.307389	-0.23474	0.687908	0.114145	0.172268	-0.586495	-0.0415094	-0.0945007	0.278509	0.145033	-0.252793	-0.540182	-0.443666	-0.324424	0.552231	-0.33131	0.435221	0.0211528	-0.476468	0.289953	0.129348	0.278228	-0.443488	0.518821	0.492743	-0.218935	0.456606	-0.321221	0.468902	0.403959	0.475378	0.248297	-0.666565	0.356196	0.475009	0.0950531	0.120256	-0.475465	-0.557475	0.070901	-0.239893	-0.414602	-0.341085	0.252883
KEGG_PRIMARY_BILE_ACID_BIOSYNTHESIS	0.0662024	0.323596	-0.231306	-0.23796	-0.05711	-0.216384	-0.506768	0.236632	0.275729	-0.351173	-0.0885824	0.250714	0.509684	-0.319511	-0.250853	-0.115581	0.0859162	-0.125904	-0.0170307	-0.318974	0.319458	0.00493719	-0.0741658	-0.332445	-0.195586	0.230596	-0.215411	-0.103293	0.122589	0.0284446	-0.332589	-0.0597185	0.161243	-0.272756	-0.296849	0.263275	-0.426688	-0.0713212	-0.208762	-0.087584	0.4521	-0.326878	0.0965308	0.0325197	0.224013	0.105685	-0.349898	0.0810703	0.209706
KEGG_STEROID_HORMONE_BIOSYNTHESIS	0.00439128	0.0159117	-0.497259	-0.109542	-0.303291	-0.277435	0.00566457	0.168306	-0.0950125	-0.0914421	0.0297369	0.42919	-0.0814045	-0.204954	-0.44184	0.0404505	0.373407	0.282628	-0.259125	-0.0698479	0.388396	-0.422458	0.192078	-0.138086	0.111474	0.0325696	-0.031926	0.13315	0.00841957	-0.440269	-0.25662	-0.137605	-0.0387191	-0.229938	-0.00522052	-0.321317	-0.271029	-0.220728	-0.446479	0.226445	0.305415	0.227926	0.070586	-0.0724951	-0.198672	0.197409	-0.159533	-0.0121946	-0.284731
KEGG_OXIDATIVE_PHOSPHORYLATION	-0.181993	-0.14677	-0.114411	0.411439	-0.488619	0.360692	-0.088539	0.364905	0.452106	-0.258611	0.255642	0.591276	0.277527	0.31518	-0.0119666	-0.103805	0.422584	0.546378	-0.195799	-0.304659	-0.139484	-0.180279	-0.361309	0.421468	0.542132	-0.0891746	0.0202063	-0.313505	0.519981	-0.554669	-0.540824	0.526669	-0.383468	0.248112	-0.217297	0.0728797	0.226892	-0.629303	0.162923	-0.00197733	-0.298575	0.137691	0.148277	0.430365	0.180128	-0.469477	-0.237639	0.120115	0.0168887
KEGG_PURINE_METABOLISM	-0.46254	0.24387	-0.410934	0.0528691	0.328263	0.329497	-0.450346	0.196798	-0.0602721	0.0838479	-0.129048	0.210153	0.439622	0.263465	0.357376	-0.253852	0.0721745	0.0912176	-0.126454	-0.107521	-0.458984	0.328795	-0.372146	-0.0803901	-0.115412	0.392485	0.320062	-0.0508995	0.4704	0.181536	-0.303783	0.41065	-0.296648	0.080739	0.251992	0.364487	0.365411	-0.39522	0.370323	-0.0821902	-0.115591	-0.365433	0.158658	-0.220643	-0.249712	-0.227231	-0.508405	0.1083	0.0357563
KEGG_PYRIMIDINE_METABOLISM	-0.436757	0.229766	-0.469518	0.297386	0.3888	0.430586	-0.465554	0.472288	0.087383	0.211103	0.0769613	0.0424248	0.51386	0.391644	0.392907	-0.266065	-0.197292	-0.0878963	-0.147317	-0.127119	-0.507267	0.376483	-0.456094	-0.000977708	-0.0659517	0.332752	0.368456	-0.255618	0.552597	0.366644	-0.333508	0.521321	-0.458765	0.232834	-0.014762	0.396182	0.512799	-0.545856	0.445559	0.163015	-0.297274	-0.347081	-0.0355943	-0.143854	-0.119599	-0.441553	-0.517203	0.166871	-0.0523393
KEGG_ALANINE_ASPARTATE_AND_GLUTAMATE_METABOLISM	0.00702185	0.272083	-0.114363	0.132531	0.248346	-0.0440509	-0.235632	0.323474	-0.132943	0.113036	-0.328275	0.0211433	0.611753	0.191876	0.342998	0.00342076	-0.0859614	-0.0576866	-0.101571	0.0537949	-0.0947126	0.252727	-0.346305	0.096051	0.141854	-0.0991677	0.438594	0.0410196	0.473966	-0.131341	-0.320101	0.0902761	-0.151948	-0.129847	0.38052	0.227025	0.368463	-0.316445	0.176228	-0.0628587	-0.0285842	-0.356769	0.18056	0.125496	0.000918336	-0.345193	-0.379653	0.316561	-0.271467
KEGG_GLYCINE_SERINE_AND_THREONINE_METABOLISM	-0.121319	0.196083	-0.337953	0.411185	0.486532	-0.0131785	-0.450706	0.2668	-0.336937	-0.0842457	-0.0773683	0.215705	0.593755	-0.166039	0.222625	0.180749	0.361367	0.265373	0.106621	-0.331501	-0.128187	0.312417	-0.483505	0.20869	0.0287262	0.499144	0.255242	-0.0756796	0.165376	0.00891151	-0.390749	0.198828	0.111813	-0.138619	0.253885	-0.0301869	0.232554	0.00334626	0.059151	-0.121117	0.209761	-0.421804	-0.133236	-0.059702	-0.0335658	-0.185683	-0.0593364	-0.094161	-0.512479
KEGG_CYSTEINE_AND_METHIONINE_METABOLISM	-0.215326	0.484231	-0.425639	0.429917	0.20692	0.380631	-0.308029	0.309664	0.0091064	0.171703	-0.477829	0.0975398	0.518924	0.263378	0.507106	-0.464747	0.00133579	0.0274098	-0.179818	0.0372064	-0.452698	0.451407	-0.406757	-0.0472949	-0.000340654	0.347615	0.269885	-0.13517	0.393282	-0.161818	-0.428729	0.187554	-0.242797	0.218424	0.399065	0.289751	0.352832	-0.38426	0.376323	0.154584	-0.365931	-0.30124	0.254814	-0.378304	-0.255404	-0.333376	-0.383345	0.145888	-0.297653
KEGG_VALINE_LEUCINE_AND_ISOLEUCINE_DEGRADATION	-0.0921905	0.090786	0.0792849	0.205409	0.229861	0.157713	-0.354248	0.548705	0.234719	-0.129127	-0.460885	0.694095	0.474185	0.370172	0.545694	-0.461954	0.636678	0.56999	0.299156	-0.256888	-0.515464	0.347191	-0.550689	0.188103	-0.38579	0.175622	0.357474	-0.440493	0.702896	-0.0248306	-0.219678	0.521042	-0.36106	-0.0736983	0.530274	0.342	0.392161	-0.524826	0.384912	-0.16798	-0.512382	-0.396631	0.438779	-0.0388376	-0.438426	-0.0448396	-0.578462	0.392572	-0.293912
KEGG_VALINE_LEUCINE_AND_ISOLEUCINE_BIOSYNTHESIS	-0.103937	0.154054	-0.107988	0.419165	0.313591	0.35976	-0.602495	0.37699	-0.455646	0.169213	-0.560312	0.20759	0.427951	0.129105	0.513681	-0.199748	0.0138295	-0.14885	-0.167885	-0.0960304	-0.533301	-0.0521574	-0.561303	0.0190776	-0.485122	-0.0204085	0.455735	-0.290042	0.648774	0.436653	-0.0191082	0.563374	-0.538909	-0.0713925	0.443584	0.503379	0.461528	-0.636328	0.331969	0.145698	-0.44228	-0.340031	0.437048	-0.260402	-0.44766	-0.587024	-0.179943	0.403088	-0.428045
KEGG_LYSINE_DEGRADATION	-0.342597	0.109198	-0.445668	0.360399	0.482757	0.0983385	-0.542807	0.595567	-0.412202	0.0989078	-0.473262	0.379287	0.58244	0.385691	0.5792	-0.472959	0.409633	0.384312	-0.0389566	-0.370247	-0.643656	0.36574	-0.572052	-0.299297	-0.448439	0.123369	0.398282	-0.206343	0.523205	0.253456	-0.305394	0.465374	-0.443377	-0.130496	0.533779	0.537095	0.455241	-0.398402	0.258456	-0.0991725	-0.0876777	-0.594708	0.468182	-0.297054	-0.512857	-0.426854	-0.451819	0.414689	-0.390081
KEGG_ARGININE_AND_PROLINE_METABOLISM	0.121224	0.200888	-0.0471048	0.0629275	0.165533	0.0854466	-0.179854	0.40422	0.00463979	0.0462995	0.0958834	0.396544	0.3924	0.298203	0.353913	-0.113793	0.218064	0.204666	-0.0165025	-0.236208	-0.115441	0.289652	-0.264469	0.157786	-0.0895779	0.381962	0.155195	-0.214552	0.395642	-0.18871	-0.38448	0.226607	-0.363413	-0.178637	0.344423	0.366154	0.110718	-0.482815	0.339198	-0.0704205	-0.252925	-0.141078	0.054541	-0.175532	0.0290399	-0.0384466	-0.493144	0.0247909	-0.233067
KEGG_HISTIDINE_METABOLISM	-0.287099	0.00648806	-0.478037	0.453185	0.0992021	0.373326	-0.434443	0.409743	-0.013786	-0.232232	-0.266335	0.385069	0.562136	0.315105	-0.0897152	0.164515	0.296003	0.266891	0.14694	-0.361374	-0.38574	0.44052	-0.368273	0.0874779	-0.206933	0.0059277	0.0635883	-0.403155	0.417876	-0.155311	-0.3195	0.352496	-0.132703	-0.0251107	0.267894	0.143169	-0.252902	-0.23964	0.219321	-0.0827758	0.210629	-0.127452	0.381261	-0.156998	-0.223235	0.144105	-0.570862	0.0313166	-0.228339
KEGG_TYROSINE_METABOLISM	-0.0519678	0.030983	-0.208939	0.158626	0.0902909	0.122051	-0.089378	0.353842	0.0528037	-0.0508975	0.0885284	0.331333	0.214385	0.0258387	-0.145722	0.329845	0.295248	0.168278	-0.0277881	0.156894	-0.129037	0.103528	-0.0765968	0.189658	-0.267763	0.0230423	-0.125798	0.000656081	0.281624	-0.400307	-0.365909	0.092667	-0.0659442	-0.261881	0.359604	0.143997	-0.0613262	-0.019291	-0.246566	0.148431	0.199707	0.0713443	0.0119653	-0.126059	0.0993638	0.0535395	-0.405612	0.0887159	0.10608
KEGG_PHENYLALANINE_METABOLISM	0.196208	0.29503	-0.261353	0.536727	0.0648168	0.263614	-0.258734	0.359496	-0.366985	0.15269	0.00665445	0.184656	0.343974	0.126642	-0.257029	0.405291	0.0549387	0.0953193	0.035216	0.150919	-0.240874	0.355067	-0.175743	0.288195	-0.258292	0.215004	0.122112	-0.0263102	0.352597	-0.346447	-0.45275	0.332191	0.0588262	-0.461947	0.439336	0.119241	-0.292811	0.038862	-0.225457	0.159853	0.031182	0.364174	-0.115003	-0.102841	0.120276	0.0263808	-0.441054	-0.454287	-0.0766283
KEGG_TRYPTOPHAN_METABOLISM	-0.211872	0.152568	-0.0732604	-0.114002	0.134044	0.177574	-0.159285	0.335717	-0.0474804	-0.101447	-0.293323	0.500871	0.520482	0.113217	0.368059	-0.330177	0.432544	0.28689	0.233145	0.154232	-0.415662	0.376972	-0.428938	0.29367	-0.191714	0.357209	0.35155	-0.314001	0.33372	-0.141325	-0.335492	0.0193587	-0.281798	-0.100795	0.304744	0.344405	0.26081	-0.0800204	0.26469	-0.19	0.0214528	-0.251854	-0.00618486	0.312264	-0.332438	0.23922	-0.484839	0.126999	-0.0794109
KEGG_BETA_ALANINE_METABOLISM	-0.0931582	0.256955	-0.256809	0.165959	0.012871	0.21784	-0.478107	0.311675	-0.193746	0.321195	-0.477051	0.414861	0.530552	0.423709	0.506223	-0.0111541	0.343975	0.361028	0.0437213	-0.292077	-0.6946	0.197832	-0.241422	0.320257	-0.313757	0.300163	0.458645	-0.0525605	0.379242	-0.116835	-0.372378	0.257675	-0.140552	-0.0691816	0.130156	0.0543871	0.283766	-0.0112658	0.182639	-0.188705	0.00603568	-0.471564	0.32401	-0.316989	-0.228225	0.102649	-0.54772	0.338301	-0.581941
KEGG_TAURINE_AND_HYPOTAURINE_METABOLISM	0.24666	0.460207	0.330827	-0.310781	0.149939	0.275526	-0.316998	0.128157	-0.416151	0.235207	-0.275267	0.131885	0.598603	0.118563	-0.225013	0.240156	-0.0111912	-0.100471	-0.115999	-0.273363	-0.0111544	0.19535	0.0488395	0.0385906	-0.0190852	-0.0402776	0.571024	-0.0071829	0.564228	0.0209925	-0.46864	0.0995487	0.330971	-0.128219	0.218677	-0.107546	-0.352416	0.20351	-0.147887	-0.140915	0.466319	-0.601143	0.338317	-0.227051	0.236644	0.317445	-0.299906	0.0714942	-0.375335
KEGG_SELENOAMINO_ACID_METABOLISM	-0.542114	0.467857	-0.313246	0.50751	0.482191	0.107446	-0.27858	0.468825	0.152391	-0.158722	-0.445543	0.290529	0.674248	0.343609	0.153855	-0.257646	0.104895	0.07695	-0.291741	-0.117015	-0.347805	0.431369	-0.408304	-0.224566	0.0552664	0.170394	0.352264	-0.426898	0.562997	0.0163652	-0.504056	0.365357	-0.504641	0.225117	0.398256	0.489462	0.227794	-0.502041	0.317662	0.0830988	-0.316519	-0.488862	0.405479	-0.189589	-0.240093	-0.471785	-0.422937	0.31686	-0.540712
KEGG_GLUTATHIONE_METABOLISM	-0.107744	0.120424	-0.270921	0.169433	0.174522	0.426898	-0.30817	0.630911	0.0840099	-0.0863501	0.0707614	0.434196	0.458454	0.411913	0.0670247	-0.321952	0.144616	0.231708	-0.236006	-0.0525354	-0.222828	0.306946	-0.0740159	-0.0414322	0.0255132	0.0529968	0.1713	-0.420988	0.482719	-0.128217	-0.407855	0.420104	-0.471965	0.00834512	-0.0242876	0.404265	0.282641	-0.374997	0.105449	-0.0889389	-0.237552	0.0929108	-0.00301216	0.0585653	0.272209	-0.161096	-0.360682	0.1317	-0.289791
KEGG_STARCH_AND_SUCROSE_METABOLISM	0.185398	-0.0580342	-0.427153	-0.00867131	-0.113391	-0.279767	0.00013865	0.290365	-0.428742	-0.263993	-0.304085	0.665609	0.29962	-0.203601	0.0189056	-0.117186	0.592893	0.573277	-0.246315	-0.0540013	0.00761809	-0.0407646	-0.346774	0.174605	-0.205926	0.0808802	-0.00294556	0.2641	0.132028	-0.286559	-0.256243	-0.0402165	-0.117484	-0.433035	0.398345	0.0106524	-0.0148596	-0.395688	-0.0934863	0.103871	-0.284687	0.159823	0.212322	-0.326816	-0.367562	0.205813	-0.300567	0.0545519	-0.0842104
KEGG_AMINO_SUGAR_AND_NUCLEOTIDE_SUGAR_METABOLISM	-0.364328	0.492869	0.0980157	0.287793	0.38389	0.457503	-0.526279	0.440331	-0.349598	0.0460457	-0.222379	0.493116	0.438385	0.44962	0.397406	-0.437699	0.336402	0.369881	-0.259489	-0.0199558	-0.323381	0.375369	-0.620581	0.133948	-0.327349	0.445012	0.526277	0.070186	0.477135	0.307663	-0.338093	0.577325	-0.402201	-0.4083	0.396078	0.336383	0.317163	-0.248096	0.34655	-0.100072	-0.362327	-0.354667	0.0939576	-0.273415	-0.148881	-0.282973	-0.543352	0.00378606	-0.433429
KEGG_GLYCOSAMINOGLYCAN_BIOSYNTHESIS_CHONDROITIN_SULFATE	-0.59226	0.189757	-0.506282	0.134217	0.597764	0.202267	-0.709943	-0.039374	-0.650029	0.603321	-0.510761	0.219773	0.515659	0.242539	0.334424	0.0425871	0.338353	0.470423	-0.303288	0.329219	-0.386579	0.414162	-0.276518	-0.503571	-0.777883	0.450298	0.373873	0.471394	0.212541	0.486611	-0.424748	0.246222	0.0599901	-0.60286	0.2397	0.43766	0.463995	0.556143	0.313941	-0.619877	0.264107	-0.525292	0.0308324	-0.621524	-0.0241005	-0.104643	-0.555092	0.255135	-0.349896
KEGG_GLYCOSAMINOGLYCAN_BIOSYNTHESIS_HEPARAN_SULFATE	-0.278417	0.00271983	-0.449862	-0.296299	0.622782	0.242456	-0.549003	0.0343615	-0.223284	-0.0617891	-0.536139	0.38488	0.38105	0.0775881	0.325114	0.0239731	0.398913	0.389016	-0.0730258	-0.0435207	-0.262445	0.412123	-0.349797	-0.44434	-0.539327	0.313717	0.350004	0.34357	0.138011	0.307053	-0.113847	0.0920138	-0.240042	-0.491249	0.272413	0.374116	-0.0401777	0.310107	0.143177	-0.229647	0.154409	-0.374106	-0.00582253	-0.453117	-0.101388	-0.0165204	-0.20429	0.463747	-0.264199
KEGG_INOSITOL_PHOSPHATE_METABOLISM	-0.554297	0.0615747	-0.358316	0.286598	0.513916	0.326849	-0.589158	0.29574	-0.549702	0.425491	-0.488187	0.560633	0.529003	0.454077	0.496592	-0.379218	0.606213	0.577774	-0.430942	-0.361605	-0.283908	0.351598	-0.331783	-0.484501	-0.624892	0.124603	0.42692	0.356072	0.485391	0.326402	-0.0819631	0.224252	-0.277014	-0.430952	0.495288	0.378071	0.431548	-0.0870026	0.389169	-0.354241	0.140773	-0.446525	0.412898	-0.546775	-0.573319	-0.518245	-0.485772	0.304366	-0.333928
KEGG_PYRUVATE_METABOLISM	-0.0401905	0.204374	0.0392629	0.30332	0.0218803	0.375491	-0.239521	0.534891	-0.0292248	0.00577298	-0.0866218	0.510923	0.456628	0.15142	0.344325	-0.220293	0.439694	0.431335	-0.0558048	-0.237883	-0.379715	0.16255	-0.36788	0.219571	-0.168174	0.184214	0.258692	-0.486549	0.553888	0.0106335	-0.252076	0.429409	-0.110749	0.0591772	0.371673	0.351735	0.353959	-0.567942	0.272231	-0.0179881	-0.336622	-0.0531222	0.271236	-0.153278	-0.239958	-0.406109	-0.457421	0.0486702	-0.0865902
KEGG_GLYOXYLATE_AND_DICARBOXYLATE_METABOLISM	-0.426401	0.2726	-0.315447	0.377293	0.41445	0.569394	-0.49968	0.427401	-0.0164467	0.127145	0.377801	0.215136	0.646696	0.362402	0.434072	-0.47126	-0.103789	0.0179846	-0.0554957	-0.367767	-0.513059	0.259663	-0.334921	0.159989	0.0173817	0.59446	0.285875	-0.235075	0.605297	0.10947	-0.490789	0.233052	-0.351626	0.138578	0.283471	0.324301	0.415106	-0.649016	0.420069	0.0432207	-0.308315	-0.377113	0.250658	0.388236	-0.216962	-0.45302	-0.159104	0.175484	-0.244566
KEGG_PROPANOATE_METABOLISM	-0.166053	0.1589	-0.29717	0.237059	0.124306	0.221411	-0.322753	0.554289	0.0326218	-0.154037	-0.490131	0.67569	0.476394	0.36433	0.497633	-0.395333	0.636466	0.565426	0.0562194	-0.163666	-0.530403	0.246908	-0.383618	0.0869817	-0.153657	0.233784	0.352752	-0.564565	0.596115	-0.0876536	-0.169237	0.442978	-0.19524	0.191408	0.533894	0.407684	0.243999	-0.551591	0.308455	0.0342525	-0.435154	-0.435753	0.497045	0.00211821	-0.516791	-0.329278	-0.432541	0.386591	-0.355476
KEGG_BUTANOATE_METABOLISM	0.100854	-0.035523	0.183019	0.225326	-0.174546	0.104914	-0.408352	0.516509	0.0720339	-0.170151	-0.479978	0.646602	0.399958	0.269719	0.409255	-0.280566	0.552784	0.512143	0.401597	-0.257959	-0.483087	0.278135	-0.501429	0.163242	-0.0316768	0.246629	0.130134	-0.240598	0.535074	-0.290095	-0.393651	0.342982	-0.346154	-0.139176	0.469692	0.133789	0.318997	-0.426494	0.0944798	-0.0304616	-0.286065	-0.263126	0.477635	-0.0256278	-0.418702	0.00710269	-0.575727	0.0578813	-0.120527
KEGG_ONE_CARBON_POOL_BY_FOLATE	-0.355583	-0.157074	-0.111469	0.484558	0.182765	0.423498	-0.422425	0.277688	-0.305107	0.261084	0.0406872	-0.1804	0.652895	0.394195	0.378216	-0.189903	-0.228927	-0.476037	0.282474	-0.185622	-0.798542	0.333459	-0.236968	0.0323791	0.159351	0.406696	0.566263	-0.11537	0.687056	-0.0981984	-0.110276	0.35612	-0.553484	0.368595	0.0829202	0.282924	0.585353	-0.593283	0.415092	0.00422498	-0.454626	-0.310578	0.335998	-0.0331555	-0.505252	-0.165501	-0.516768	0.37688	0.265325
KEGG_FOLATE_BIOSYNTHESIS	-0.303595	-0.0240637	-0.651804	0.627941	-0.396218	0.463378	-0.335908	0.459156	-0.193252	0.131338	0.176792	0.491137	0.216239	0.39222	0.536694	-0.417805	0.114268	0.325728	-0.325885	-0.454407	-0.322534	-0.0534919	-0.0767632	-0.135317	-0.152688	0.509698	0.390676	-0.21073	0.0198547	-0.0887139	-0.781454	0.184058	-0.758155	-0.182564	0.0911039	0.0656032	0.496766	-0.526697	0.60235	-0.145142	-0.365743	0.240983	0.0597459	0.23236	0.257165	-0.214655	-0.675283	-0.233424	-0.249926
KEGG_RETINOL_METABOLISM	0.434037	-0.223378	-0.424644	-0.109247	-0.335243	-0.24331	0.257506	0.156576	-0.129547	-0.431559	-0.0749421	0.46478	-0.160025	-0.13688	-0.410529	-0.0859661	0.491712	0.397133	-0.349812	-0.0130841	0.172037	-0.341591	0.0906949	0.0515209	0.116247	-0.00309414	-0.124653	0.126276	-0.0502299	-0.461462	-0.30823	-0.276337	-0.183102	-0.442675	0.183187	-0.221019	-0.364424	-0.0253483	-0.363573	0.143934	-0.0349438	0.149628	-0.187508	0.0551048	-0.146504	0.0234789	-0.25311	0.0875811	-0.183718
KEGG_PORPHYRIN_AND_CHLOROPHYLL_METABOLISM	0.0327163	-0.108648	-0.317769	0.317066	-0.220928	-0.132952	-0.257249	0.471751	-0.307645	-0.297703	-0.208192	0.641138	0.329487	-0.0975061	0.130953	0.191313	0.59416	0.541625	-0.423049	0.107979	0.0298361	-0.259383	-0.257857	0.328923	0.0823122	0.164161	-0.00460605	-0.179521	0.349958	-0.479018	-0.210975	0.240139	-0.383948	-0.368293	0.214104	-0.278739	0.231668	-0.418358	-0.0806776	0.152993	-0.342811	-0.0288023	-0.0712068	-0.333438	-0.226355	-0.167664	-0.436258	0.0310677	-0.257117
KEGG_TERPENOID_BACKBONE_BIOSYNTHESIS	0.286101	0.0592692	-0.102796	0.479064	0.04752	0.411043	-0.189948	0.730619	0.223797	-0.0464643	-0.623039	0.592391	-0.0742263	0.41703	0.261223	-0.363536	0.389523	0.404727	-0.0318659	0.411656	-0.514793	0.217337	0.0117973	0.0365649	0.293833	0.177812	0.222156	-0.64179	0.80117	0.164781	0.164555	0.625051	-0.366923	0.229399	0.379469	0.409729	0.051302	-0.721784	0.512938	0.440066	-0.325477	-0.0827072	0.242259	-0.490466	-0.287999	0.0389113	-0.619694	-0.156363	0.46493
KEGG_LIMONENE_AND_PINENE_DEGRADATION	-0.382477	-0.159407	-0.340875	0.195183	-0.127668	0.23972	-0.666124	0.637275	-0.245298	-0.203348	-0.55788	0.782681	0.534171	0.411221	0.632358	-0.217232	0.564337	0.569506	-0.00744578	-0.416418	-0.736177	0.47442	-0.430595	0.0262507	-0.230972	0.378487	0.274166	-0.479108	0.802132	-0.358261	-0.62984	0.58826	-0.36274	0.163793	0.530691	0.361518	0.485607	-0.466058	0.278998	0.146516	-0.388576	-0.353705	0.406938	-0.283398	-0.709628	-0.211316	-0.662714	0.411718	-0.494679
KEGG_NITROGEN_METABOLISM	-0.201819	0.0977693	-0.250971	-0.107015	-0.0395291	-0.143523	0.0246491	0.0999638	-0.0847214	-0.0839517	0.00959661	0.0702979	0.349112	0.186233	0.0312648	0.107435	0.35649	0.0923202	-0.168841	-0.567167	-0.172952	0.00275035	-0.102956	-0.0902446	0.118308	-0.277642	0.147554	-0.169417	0.353835	-0.23018	-0.160454	-0.380222	-0.250811	-0.0541441	0.313863	-0.437231	0.256284	-0.216256	0.0772096	0.311188	0.0510284	-0.113636	0.319516	-0.259642	-0.0951048	0.0494316	-0.121515	-0.0873323	0.252413
KEGG_SULFUR_METABOLISM	-0.38354	-0.0555188	-0.467112	0.325247	0.0836131	-0.245941	-0.135498	0.379748	-0.0319854	0.280163	-0.398545	0.476383	0.313677	0.229748	-0.122937	-0.258749	0.290486	0.257054	-0.262253	0.0319616	-0.0288211	-0.106516	-0.0152111	-0.284263	-0.221443	-0.407021	0.218281	-0.377595	0.215779	-0.218064	-0.492756	-0.0627494	-0.286406	0.054497	0.488926	0.182931	0.0222572	-0.367378	-0.0864461	-0.241051	0.177308	-0.0267789	0.468698	-0.132832	-0.171385	-0.370779	-0.136047	0.112077	-0.257172
KEGG_METABOLISM_OF_XENOBIOTICS_BY_CYTOCHROME_P450	0.19052	-0.0717362	-0.521622	0.058196	-0.324265	-0.18172	0.0122905	0.393101	-0.18083	-0.349224	-0.0765044	0.555685	0.159576	0.0151453	-0.427524	-0.0401584	0.464386	0.447963	-0.368995	-0.0202744	0.242248	-0.187794	0.134944	-0.0956894	0.26062	-0.0529677	-0.126735	0.0288092	0.0171438	-0.537462	-0.382986	-0.116538	-0.0960881	-0.242555	0.0614041	-0.193373	-0.383147	-0.175537	-0.481601	0.0666036	0.120246	0.36818	-0.078131	0.222469	-0.123292	-0.00790175	-0.304791	0.0581013	-0.25539
KEGG_DRUG_METABOLISM_CYTOCHROME_P450	0.174613	-0.0715666	-0.485693	-0.00699923	-0.208996	-0.193904	-0.022429	0.219993	-0.13963	-0.342177	-0.181964	0.590401	0.107891	0.0314611	-0.392861	-0.135268	0.533148	0.524617	-0.407943	0.0612538	0.283117	-0.147175	-0.00240843	-0.0375919	0.213338	-0.0808404	-0.131817	0.0721301	0.0577987	-0.509918	-0.28176	-0.10164	-0.041404	-0.34102	0.0303262	-0.240123	-0.360812	-0.0836788	-0.461973	0.175581	0.152955	0.339326	0.0360584	0.323575	-0.16714	0.0997019	-0.360362	0.0457701	-0.177314
KEGG_DRUG_METABOLISM_OTHER_ENZYMES	0.223504	-0.153396	-0.48061	0.215615	-0.132391	-0.227199	0.0113989	0.362112	-0.236352	-0.240156	-0.347383	0.542622	0.0851949	-0.226399	-0.125685	-0.0235812	0.463832	0.41677	-0.312465	0.0850182	0.156544	-0.150016	-0.0560094	-0.0243264	-0.103126	0.104155	-0.0334115	-0.00075267	0.13316	-0.32233	-0.31304	-0.0662474	-0.114916	-0.317811	0.065672	-0.125937	-0.146283	-0.421065	-0.175102	0.373944	-0.037459	-0.0247258	-0.184413	-0.101129	-0.137772	-0.099078	-0.494913	-0.00194307	-0.122261
KEGG_BIOSYNTHESIS_OF_UNSATURATED_FATTY_ACIDS	-0.404705	0.154076	-0.115754	-0.465241	0.265204	0.112033	-0.448152	0.411629	-0.0327753	0.361774	-0.371022	0.418632	0.410743	0.397815	0.222974	-0.539052	0.0750728	0.283064	-0.528419	0.230166	-0.446318	0.00193666	-0.601121	-0.373821	0.0157913	0.266053	0.414903	-0.0976016	0.525568	0.20116	-0.38228	0.61327	-0.322762	0.288047	0.122729	0.479842	0.217374	-0.35151	0.299493	-0.138198	0.0729494	-0.145557	0.312915	-0.448961	-0.432291	-0.063348	-0.537748	-0.201044	0.141128
KEGG_ABC_TRANSPORTERS	-0.237785	0.125263	0.0747735	-0.171611	0.210961	0.108203	-0.430554	0.246002	-0.554194	0.0475222	-0.410489	0.497127	0.40455	-0.0836569	0.04031	-0.0630862	0.472935	0.354762	-0.298879	-0.283374	-0.0735091	0.11322	-0.255174	-0.423713	-0.443234	0.0488086	0.159602	0.0812417	0.262218	0.114026	-0.0492474	0.0203885	0.225091	-0.520874	0.328451	0.342726	0.186504	0.192129	0.117437	-0.2357	0.00876215	-0.423163	0.279769	-0.0884529	-0.21683	-0.213709	-0.228766	-0.199918	-0.177124
KEGG_RIBOSOME	-0.489778	0.286808	-0.53406	0.219722	-0.403529	0.61463	-0.480953	0.60938	0.789179	0.314648	0.584909	-0.0496957	0.630147	0.503628	0.164903	-0.215092	0.130038	0.226393	0.717362	-0.767055	-0.54191	-0.468581	0.263721	0.360075	0.696652	0.45843	-0.548966	0.192885	0.791306	-0.407315	-0.377793	0.599595	-0.685737	0.785478	-0.314316	0.0493403	0.605054	-0.744851	0.391122	-0.075764	-0.442865	-0.543561	-0.390861	-0.10027	0.448431	-0.67949	-0.441992	0.491775	-0.273263
KEGG_RNA_DEGRADATION	-0.547048	0.349283	-0.464543	0.448132	0.357517	0.47112	-0.506133	0.489419	0.104485	0.236839	-0.372532	-0.0647119	0.563982	0.507087	0.524908	-0.532334	-0.167896	-0.301117	-0.132486	-0.3113	-0.683642	0.346833	-0.529767	-0.441849	-0.174094	0.228717	0.488317	-0.130717	0.563407	0.298244	-0.210397	0.579667	-0.61281	0.467781	0.245528	0.550718	0.566401	-0.565609	0.502417	-0.00863843	0.0028957	-0.5338	0.348116	-0.386771	-0.543804	-0.605181	-0.539456	0.563559	-0.0888868
KEGG_RNA_POLYMERASE	-0.468645	0.357033	-0.548602	0.363957	0.462767	0.576792	-0.536175	0.589535	0.368988	0.0101521	-0.00426129	-0.306152	0.636155	0.458368	0.452701	-0.137701	-0.362339	-0.370683	0.31003	-0.443977	-0.614906	0.217648	-0.446667	-0.227207	0.0352783	0.30862	0.302763	-0.377763	0.616573	0.390743	-0.3728	0.5928	-0.566206	0.455261	0.0226565	0.558547	0.556169	-0.693796	0.444365	0.111045	-0.0607354	-0.47929	-0.110306	-0.427231	-0.0469433	-0.608536	-0.579657	0.441039	-0.375803
KEGG_DNA_REPLICATION	-0.422113	0.441399	-0.518302	0.344819	0.408456	0.521298	-0.507812	0.448678	0.113226	0.367867	0.149904	-0.430063	0.694204	0.281391	0.472935	-0.572181	-0.614182	-0.625023	-0.421906	0.23851	-0.678794	0.55266	-0.58921	0.310532	-0.0774741	0.596806	0.440741	-0.47641	0.506303	0.44938	0.120483	0.639177	-0.801435	0.542575	-0.207801	0.580657	0.665977	-0.689093	0.554429	0.281523	0.16495	-0.415069	0.213323	0.218243	-0.236999	-0.681279	-0.493627	0.452293	0.21808
KEGG_SPLICEOSOME	-0.585943	0.38869	-0.584416	0.424232	0.559876	0.489136	-0.600345	0.57945	-0.025192	0.437849	-0.380647	0.0878635	0.552687	0.516261	0.461277	-0.541671	-0.0795055	-0.136153	-0.158257	-0.450659	-0.668714	0.261309	-0.5476	-0.332623	-0.287023	0.386567	0.293451	-0.240025	0.584142	0.488821	-0.345074	0.650319	-0.626258	0.455207	0.225825	0.564317	0.623418	-0.616933	0.507914	-0.293919	0.045707	-0.566956	0.21435	-0.535423	-0.441841	-0.61978	-0.571198	0.496324	-0.427837
KEGG_PROTEASOME	-0.577658	0.39448	-0.498721	0.320827	0.267966	0.612937	-0.442286	0.637979	0.532095	0.185843	0.16236	0.12789	0.511237	0.446126	0.474954	-0.52936	-0.5171	-0.0115008	-0.30255	0.115811	-0.505461	0.104903	-0.511141	0.0665135	0.153627	0.462798	0.284799	-0.515395	0.485929	0.185323	-0.316961	0.479713	-0.710609	0.476085	-0.36769	0.529107	0.69218	-0.654717	0.371913	-0.0122126	-0.313867	-0.347622	-0.234327	-0.0714347	-0.0384076	-0.516341	-0.296788	0.305692	-0.242771
KEGG_PROTEIN_EXPORT	-0.667654	0.517687	-0.647657	0.0201099	0.129087	0.417337	-0.45701	0.571014	0.208998	0.218431	-0.550569	0.327826	0.564013	0.741268	0.631134	-0.726525	0.0864879	0.201658	-0.465642	-0.548057	-0.708108	0.0286026	-0.626608	-0.54577	0.176263	0.368546	0.366103	0.215035	0.663222	-0.0715007	-0.523739	0.604889	-0.595668	0.589403	0.209334	0.37727	0.554182	-0.340402	0.458161	-0.185173	-0.407192	-0.703661	0.553739	-0.509115	-0.630198	-0.46712	-0.611612	0.494438	-0.540087
KEGG_PPAR_SIGNALING_PATHWAY	0.0567198	0.424811	-0.10567	-0.0536825	0.0832686	-0.0731643	-0.342263	0.321214	-0.163156	-0.0130144	-0.445376	0.488425	0.29992	-0.147835	-0.0810779	-0.232732	0.298233	0.267487	-0.273932	0.0991175	0.0350387	-0.0682791	-0.169323	-0.109964	-0.235597	-0.0117971	0.00694444	-0.00864013	0.160341	0.0916603	-0.16899	0.268158	0.321192	-0.292889	0.175046	0.35433	-0.106846	0.0745942	-0.0257053	-0.0434384	-0.292411	-0.0630845	-0.0494006	-0.358132	-0.0551545	-0.00337046	-0.201297	-0.181949	-0.103801
KEGG_BASE_EXCISION_REPAIR	-0.470346	0.0560644	-0.251789	0.429157	0.548906	0.492265	-0.545036	0.466782	0.000323685	0.23003	-0.175996	-0.200239	0.593194	0.471852	0.335601	-0.458308	-0.347698	-0.292858	0.0205316	-0.352135	-0.546865	0.604761	-0.620216	-0.113956	-0.252811	0.406537	0.454221	-0.144473	0.562732	0.527511	-0.318056	0.616742	-0.605922	0.41589	0.174097	0.553588	0.609185	-0.621158	0.448514	-0.114361	-0.172862	-0.276099	0.165601	-0.187681	-0.327125	-0.651348	-0.424155	0.284753	-0.220253
KEGG_NUCLEOTIDE_EXCISION_REPAIR	-0.61807	0.42186	-0.546155	0.399644	0.417036	0.432915	-0.534888	0.549323	0.0579302	0.195194	-0.333461	-0.0802998	0.563124	0.447423	0.479012	-0.585223	-0.303423	-0.390284	-0.339011	-0.26677	-0.626222	0.442745	-0.544942	-0.292118	-0.276986	0.243249	0.282956	-0.303731	0.568859	0.297408	0.128161	0.608568	-0.66026	0.512603	0.212325	0.503741	0.53198	-0.526372	0.498053	-0.115672	0.167587	-0.484466	0.414208	0.0722662	-0.561991	-0.617514	-0.553763	0.495163	-0.150081
KEGG_MISMATCH_REPAIR	-0.539125	0.487503	-0.546497	0.401748	0.491351	0.313871	-0.471791	0.482012	-0.0416039	0.390006	-0.183809	-0.260343	0.757029	0.284034	0.449323	-0.510131	-0.44874	-0.563295	-0.463712	0.0200799	-0.639402	0.586117	-0.587687	0.111261	-0.188801	0.361639	0.334987	-0.352869	0.54112	0.328812	0.231485	0.602955	-0.771086	0.474402	-0.133959	0.495583	0.306428	-0.631131	0.51948	0.0337736	0.113154	-0.511369	0.382483	0.242036	-0.551404	-0.667204	-0.433634	0.523287	0.182834
KEGG_HOMOLOGOUS_RECOMBINATION	-0.417785	0.0230197	-0.541112	0.508958	0.56761	0.555976	-0.332082	0.525131	-0.167053	0.403668	-0.240079	-0.319974	0.726579	0.303222	0.331788	-0.491094	-0.464452	-0.489199	-0.301262	-0.438861	-0.704135	0.523686	-0.584756	0.0502218	-0.273667	0.262123	0.420268	-0.405226	0.451594	0.439327	0.0109427	0.586606	-0.766289	0.542588	0.151751	0.549027	0.482204	-0.612126	0.520444	-0.380497	0.143335	-0.573867	0.189125	-0.0932854	-0.406089	-0.66743	-0.33462	0.404718	-0.0506316
KEGG_MAPK_SIGNALING_PATHWAY	-0.36565	0.19955	-0.354975	-0.0715911	0.377516	0.239812	-0.508306	0.0623685	-0.516706	0.262235	-0.434301	0.378641	0.426975	0.196323	0.325393	-0.358927	0.363032	0.434082	-0.366825	-0.226357	-0.199281	0.311488	-0.379129	-0.317697	-0.510349	0.112014	0.210113	0.184829	0.287509	0.28209	-0.281025	0.185026	-0.210894	-0.416689	0.415509	0.397603	0.267698	0.151619	0.275209	-0.32423	0.207624	-0.480938	0.0727161	-0.44778	-0.320848	-0.0553845	-0.463556	0.105621	-0.319539
KEGG_ERBB_SIGNALING_PATHWAY	-0.44753	0.201127	-0.445204	0.0908412	0.454994	0.30475	-0.54436	0.239597	-0.545366	0.243161	-0.496476	0.489569	0.452415	0.2202	0.30923	-0.447736	0.512002	0.558018	-0.428122	-0.272901	-0.278938	0.448468	-0.415223	-0.414012	-0.562312	0.083388	0.371166	0.352206	0.366502	0.268693	-0.248511	0.271514	-0.256338	-0.438354	0.52137	0.494493	0.358712	-0.129079	0.332113	-0.252919	-0.0383439	-0.5383	0.232458	-0.514433	-0.426337	-0.29911	-0.465511	0.293564	-0.380907
KEGG_CALCIUM_SIGNALING_PATHWAY	-0.128774	0.112471	-0.357954	-0.213921	0.32249	0.266943	-0.366103	-0.232197	-0.435676	0.109836	-0.322695	0.483324	0.362702	-0.00753284	0.181891	-0.0102954	0.542505	0.506689	-0.369098	0.0173604	-0.00399585	0.199759	-0.16543	-0.247889	-0.429368	0.253627	0.180928	0.40468	-0.0989884	0.134393	-0.0496008	0.0350905	0.0392343	-0.443012	0.372708	0.309074	0.172795	0.19004	0.0733203	-0.133966	0.252971	-0.254556	0.249528	-0.36991	-0.174486	0.198565	-0.445328	0.0355679	-0.29228
KEGG_CYTOKINE_CYTOKINE_RECEPTOR_INTERACTION	-0.0923356	0.462087	0.105668	-0.333319	-0.00377221	0.234518	-0.0900686	-0.42479	-0.280241	-0.0338512	-0.426596	0.203625	0.321183	-0.215123	0.307197	-0.359869	0.0233173	0.0445187	-0.31366	0.48867	0.375551	0.22642	-0.399566	-0.0488631	-0.343442	0.342618	0.432947	0.0724712	0.232816	0.20514	-0.0450385	-0.225712	-0.0961946	-0.273002	0.367144	0.0690877	0.373155	0.39843	0.284908	-0.152905	0.0347638	-0.161526	-0.130328	-0.0645989	-0.0482134	0.424608	-0.401837	0.114657	0.249369
KEGG_CHEMOKINE_SIGNALING_PATHWAY	-0.367846	0.448231	-0.160639	-0.268909	0.240308	0.291952	-0.215035	-0.209295	-0.500644	0.05841	-0.478864	0.439361	0.418208	-0.0812099	0.447022	-0.464077	0.327746	0.344204	-0.442235	0.359069	0.0920254	0.285549	-0.412023	-0.0529388	-0.494159	0.317649	0.41369	0.0411892	0.227222	0.310927	-0.149101	-0.00097777	-0.28958	-0.415489	0.399742	0.288933	0.386774	0.31297	0.376507	-0.146442	0.0405978	-0.263196	0.059848	-0.309592	-0.152964	0.114045	-0.488371	0.138894	0.0791348
KEGG_PHOSPHATIDYLINOSITOL_SIGNALING_SYSTEM	-0.434561	0.0664755	-0.444259	0.163533	0.507494	0.33746	-0.565062	0.234808	-0.537551	0.407653	-0.456105	0.487968	0.468943	0.337246	0.428715	-0.283887	0.512426	0.511749	-0.43088	-0.249861	-0.242675	0.401403	-0.278998	-0.518754	-0.56654	0.0840256	0.375131	0.411583	0.458193	0.294233	-0.118979	0.246857	-0.198253	-0.442101	0.494901	0.352806	0.399526	-0.0260709	0.303032	-0.211911	0.147162	-0.477974	0.408975	-0.526164	-0.515335	-0.365241	-0.442355	0.300474	-0.393289
KEGG_NEUROACTIVE_LIGAND_RECEPTOR_INTERACTION	0.0333651	0.136436	-0.240438	-0.215201	0.0999763	0.0681784	-0.147494	-0.406073	-0.33081	-0.0218337	-0.20292	0.312569	0.155741	-0.238977	0.00198179	0.0530368	0.365535	0.368118	-0.219475	0.268325	0.179381	-0.0708404	-0.113327	0.0870124	-0.216713	0.14366	-0.00458743	0.295718	-0.161715	-0.0270271	-0.0591024	-0.209599	0.161253	-0.380117	0.13585	0.0435855	-0.0205007	0.286376	-0.265998	0.0789336	0.293344	0.0476048	0.0961285	-0.227253	0.0970074	0.424681	-0.310055	-0.0268581	0.0397737
KEGG_CELL_CYCLE	-0.472176	0.418807	-0.538797	0.330138	0.503327	0.464227	-0.45323	0.420374	0.00374207	0.346324	-0.304855	-0.236373	0.575984	0.358156	0.542718	-0.577772	-0.412644	-0.380268	-0.297876	-0.0137881	-0.620304	0.444387	-0.514948	-0.341544	-0.103737	0.338433	0.461237	-0.232912	0.470638	0.325997	-0.125402	0.571267	-0.563859	0.319729	0.143706	0.52288	0.539826	-0.52904	0.537125	0.0484816	-0.0348083	-0.521797	0.248436	-0.12686	-0.430533	-0.495791	-0.508797	0.454254	-0.0110994
KEGG_OOCYTE_MEIOSIS	-0.438494	0.311491	-0.503936	0.29746	0.383822	0.338635	-0.45303	0.302959	-0.190219	0.208543	-0.330459	0.185679	0.525956	0.254292	0.468061	-0.537512	0.0698494	0.116299	-0.399057	-0.171011	-0.510339	0.410934	-0.427272	-0.420623	-0.152655	0.23573	0.365933	-0.0455866	0.440919	0.180901	-0.175581	0.463434	-0.462592	0.0444437	0.243728	0.468794	0.410967	-0.393977	0.412356	0.0491297	-0.0923341	-0.397431	0.331316	-0.20496	-0.376668	-0.350398	-0.515503	0.263915	-0.2429
KEGG_P53_SIGNALING_PATHWAY	-0.349389	0.27623	-0.386239	0.0978611	0.272926	0.371689	-0.496079	0.316422	0.0636338	0.269943	-0.416919	-0.0251585	0.522364	0.444063	0.405611	-0.266779	-0.181943	-0.12368	-0.000131231	-0.351662	-0.416294	0.431908	-0.272889	-0.388096	-0.179492	0.368745	0.440274	0.0651821	0.527532	0.234584	-0.216915	0.433604	-0.434052	0.0166241	0.175988	0.44295	0.495393	-0.318892	0.499653	-0.186438	-0.056933	-0.419614	0.0611296	-0.387322	-0.400974	-0.212945	-0.531478	0.466881	-0.346812
KEGG_UBIQUITIN_MEDIATED_PROTEOLYSIS	-0.566627	0.455909	-0.537329	0.310601	0.450396	0.390303	-0.56139	0.498348	-0.261344	0.278704	-0.519673	0.353532	0.585677	0.448129	0.411857	-0.496291	0.313567	0.347979	-0.473775	-0.414084	-0.565931	0.411286	-0.510984	-0.489209	-0.348504	-0.00886529	0.399577	0.17138	0.556194	0.351469	-0.230027	0.548879	-0.390259	0.075524	0.411709	0.479582	0.514926	-0.382875	0.478141	-0.0567762	-0.165751	-0.548889	0.27153	-0.438147	-0.500652	-0.490507	-0.482522	0.415823	-0.36204
KEGG_REGULATION_OF_AUTOPHAGY	-0.322518	0.250513	-0.16798	-0.00633846	0.199292	0.0841038	-0.213313	0.279148	0.0407846	0.1298	-0.0304884	0.401743	0.411638	-0.0524924	0.322579	-0.203209	0.292021	0.367567	-0.0204801	0.00453991	-0.00674119	-0.182175	-0.0916243	-0.0953245	0.0954388	-0.101247	0.261463	-0.00390417	0.364587	0.184132	-0.177527	0.134107	-0.167125	0.106924	0.236367	0.347599	0.44002	0.0464986	0.155753	0.122999	-0.238977	-0.144238	0.418697	0.0359741	-0.212333	-0.141597	-0.173449	0.0750733	0.0133558
KEGG_ENDOCYTOSIS	-0.551324	0.362404	-0.40495	0.0660824	0.472914	0.331685	-0.581409	0.245311	-0.501759	0.368754	-0.417378	0.520768	0.505537	0.342308	0.280217	-0.438321	0.48493	0.516825	-0.495697	-0.295719	-0.279232	0.290533	-0.499093	-0.276859	-0.493191	0.139194	0.367625	0.257704	0.427983	0.413734	-0.362053	0.437943	-0.292961	-0.424081	0.497987	0.492397	0.334865	-0.0735638	0.418616	-0.296183	0.0711525	-0.444849	0.302624	-0.531398	-0.314757	-0.431385	-0.487553	0.207508	-0.37732
KEGG_PEROXISOME	-0.243714	0.330745	-0.219851	0.192611	0.283264	-0.026953	-0.253804	0.61695	0.26262	-0.208135	-0.35011	0.567669	0.486781	0.147161	0.065209	-0.326749	0.497359	0.511223	-0.0706989	-0.150257	-0.128394	0.318245	-0.434728	-0.036367	-0.181291	-0.081361	0.160736	-0.335894	0.646048	0.0529715	-0.362138	0.505951	-0.197656	0.0342655	0.454232	0.426176	0.0182531	-0.477449	0.0388156	0.204123	-0.180259	-0.274225	0.366187	0.0245872	-0.186479	-0.446395	-0.40884	0.177926	-0.103568
KEGG_MTOR_SIGNALING_PATHWAY	-0.466413	0.281152	-0.467228	0.125137	0.429464	0.31657	-0.568776	0.238435	-0.449417	0.20002	-0.33799	0.369028	0.584103	0.226326	0.41875	-0.458876	0.447702	0.42793	-0.267137	-0.278354	-0.451331	0.342195	-0.545386	-0.360227	-0.563918	-0.0873219	0.369289	0.256222	0.431794	0.463652	-0.124004	0.259726	0.0497905	-0.369987	0.474928	0.453569	0.39073	0.0605491	0.174742	-0.134963	0.0686976	-0.528884	0.229893	-0.425291	-0.420788	-0.415378	-0.340711	0.23116	-0.423646
KEGG_APOPTOSIS	-0.395001	0.309273	-0.269413	-0.134546	0.363944	0.253793	-0.506021	0.196445	-0.351654	0.0216755	-0.507646	0.507388	0.506574	0.380603	0.407919	-0.512921	0.38315	0.439085	-0.35054	-0.032364	-0.170535	0.401216	-0.523226	-0.395704	-0.407625	0.26727	0.443171	0.0399527	0.511813	0.406078	0.00712044	0.208022	-0.355206	-0.431981	0.500501	0.386638	0.53413	-0.0681994	0.432768	-0.0499677	-0.0452026	-0.52462	0.115523	-0.333823	-0.487779	-0.313651	-0.447136	0.14735	-0.236644
KEGG_VASCULAR_SMOOTH_MUSCLE_CONTRACTION	-0.162905	0.126153	-0.446555	-0.205171	0.379919	0.326002	-0.506079	-0.254953	-0.461112	0.193266	-0.372696	0.430364	0.398025	0.0353808	0.235982	-0.0716086	0.472381	0.477662	-0.393526	-0.00694656	-0.10499	0.208082	-0.179353	-0.438898	-0.519463	0.198919	0.237573	0.364948	0.122262	0.366104	-0.0830394	0.353838	0.0942789	-0.421967	0.303447	0.347165	0.117613	0.288967	0.133154	-0.100339	0.349776	-0.383512	0.226784	-0.365406	-0.00921926	0.198633	-0.497959	0.0670947	-0.429386
KEGG_WNT_SIGNALING_PATHWAY	-0.447088	0.235711	-0.31714	-0.050455	0.427864	0.237069	-0.499702	0.13139	-0.388702	0.137306	-0.445343	0.221691	0.43725	0.17429	0.255978	-0.143631	0.225968	0.300558	-0.357194	-0.0444777	-0.327459	0.242807	-0.127067	-0.429626	-0.464417	0.103506	0.177185	0.293551	0.27269	0.23065	-0.236996	0.301828	-0.0860131	-0.304105	0.373066	0.414746	0.127594	-0.0614281	0.270834	-0.128616	0.223237	-0.342975	0.14032	-0.490919	-0.260475	-0.0778891	-0.381809	0.241512	-0.373104
KEGG_DORSO_VENTRAL_AXIS_FORMATION	-0.388327	0.354193	-0.251145	-0.0337151	0.407648	0.240689	-0.641562	-0.234066	-0.610489	0.238082	-0.559511	0.276935	0.533988	0.200225	0.245567	-0.378169	0.387462	0.503108	-0.263067	0.00103015	-0.383273	0.51741	-0.49891	-0.314279	-0.615362	0.195623	0.303744	0.244217	0.345182	0.406284	-0.129807	0.450868	0.135447	-0.573611	0.461487	0.466602	0.026289	0.187987	0.424378	-0.262346	0.413061	-0.541778	0.36472	-0.492326	-0.372145	-0.39102	-0.375882	0.235508	-0.407502
KEGG_NOTCH_SIGNALING_PATHWAY	-0.516677	0.139072	-0.266699	0.444364	0.544632	0.372265	-0.622177	0.321202	-0.606452	0.396563	-0.47176	0.312139	0.556761	0.331258	0.319489	-0.106394	0.367825	0.424455	-0.25348	-0.343398	-0.252267	0.404	-0.435583	-0.273009	-0.601762	0.257424	0.32532	0.466971	0.504238	0.432224	-0.473995	0.411263	-0.10949	-0.554549	0.465381	0.392402	0.232364	-0.0484437	0.457163	-0.391761	0.409149	-0.4056	0.376917	-0.623926	-0.154783	-0.505129	-0.415438	0.340014	-0.35902
KEGG_HEDGEHOG_SIGNALING_PATHWAY	-0.247337	0.158515	-0.249328	-0.288973	0.47266	-0.088035	-0.221432	-0.213022	-0.355922	0.0404278	-0.410375	0.170994	0.423278	-0.0423625	0.0163695	0.0280956	0.185301	0.17133	-0.316126	0.0594741	0.0781342	0.27016	0.0279394	-0.462431	-0.581748	0.158852	0.0127565	0.332228	0.111745	0.22406	-0.184155	0.258261	0.0658551	-0.409792	0.280148	0.446273	-0.218503	0.0625364	0.149821	-0.346053	0.33652	-0.0968393	0.0433206	-0.511426	0.128705	0.0281482	-0.448747	0.31435	-0.195747
KEGG_TGF_BETA_SIGNALING_PATHWAY	-0.489401	0.295236	-0.366554	-0.266691	0.384687	0.16327	-0.479771	0.015394	-0.144581	0.199838	-0.554784	0.268069	0.502573	0.2386	0.378469	-0.222204	0.240757	0.295686	-0.474317	0.0394942	-0.319995	0.125081	-0.317094	-0.406086	-0.517331	0.0856058	0.218682	0.283004	0.387724	0.229792	0.00296836	0.287728	-0.0557783	-0.14152	0.332684	0.518973	0.138662	0.033414	0.256546	-0.184163	0.18855	-0.38724	0.202795	-0.317986	-0.259197	0.1606	-0.494522	0.430376	-0.115606
KEGG_AXON_GUIDANCE	-0.4072	0.230495	-0.3925	-0.128271	0.457681	0.357494	-0.556838	0.0434907	-0.550336	0.198099	-0.409979	0.466134	0.472921	0.125181	0.347264	-0.0838161	0.473427	0.507176	-0.436571	-0.0794498	-0.158348	0.306816	-0.37996	-0.42966	-0.581007	0.28721	0.3007	0.390905	0.284754	0.344367	-0.214513	0.256695	-0.0208453	-0.458754	0.405155	0.419867	0.20474	0.062043	0.2205	-0.280808	0.296672	-0.341522	0.311925	-0.534477	-0.247489	-0.116588	-0.424291	0.192559	-0.40068
KEGG_VEGF_SIGNALING_PATHWAY	-0.362714	0.0829038	-0.255204	0.105371	0.439686	0.319518	-0.522356	0.0596939	-0.550204	0.197504	-0.414491	0.42022	0.334891	0.235154	0.272693	-0.388272	0.33642	0.442914	-0.296512	-0.130026	0.0386555	0.282497	-0.286643	-0.315182	-0.556859	0.087388	0.396906	0.252903	0.256928	0.369745	-0.371891	0.0740116	-0.0261814	-0.502173	0.42032	0.238017	0.278912	0.121075	0.216234	-0.134896	0.141925	-0.378886	0.149614	-0.296267	-0.151805	-0.248214	-0.46591	0.00566875	-0.270477
KEGG_FOCAL_ADHESION	-0.425875	0.346667	-0.140275	-0.231074	0.542098	0.412834	-0.548468	-0.137473	-0.57736	0.356072	-0.501773	0.447856	0.543279	0.206714	0.459982	-0.337838	0.433084	0.480314	-0.532957	0.108743	-0.275942	0.404697	-0.488877	-0.427248	-0.596706	0.364106	0.434034	0.47316	0.325003	0.474766	0.129377	0.280072	0.104247	-0.468501	0.363025	0.435352	0.341182	0.30253	0.431856	-0.424837	0.255494	-0.507183	0.265624	-0.556336	-0.283964	0.00563486	-0.479891	0.227777	-0.456081
KEGG_ECM_RECEPTOR_INTERACTION	-0.404382	0.408669	0.0778488	-0.396765	0.532803	0.390021	-0.566556	-0.476637	-0.609273	0.342187	-0.501874	0.263293	0.513259	0.122456	0.404646	-0.00102673	0.244871	0.3073	-0.637826	0.375194	-0.136347	0.441086	-0.446496	-0.445821	-0.616618	0.495719	0.440902	0.585761	0.140906	0.559376	0.30649	0.209589	0.31779	-0.477198	0.22601	0.367002	0.270533	0.491092	0.391632	-0.467629	0.403041	-0.485838	0.409189	-0.590559	-0.0458247	0.298693	-0.549164	0.249	-0.519717
KEGG_CELL_ADHESION_MOLECULES_CAMS	-0.482311	0.487805	-0.0108453	-0.497012	0.433895	0.417701	-0.40302	-0.340074	-0.348672	0.347708	-0.451556	0.396804	0.441089	-0.0244824	0.428102	-0.122544	0.394404	0.408601	-0.495439	0.533559	0.391893	0.119766	-0.532039	0.0338743	-0.551505	0.514748	0.450356	0.416284	-0.058555	0.349761	-0.0615539	-0.245583	-0.0419892	-0.475722	0.388113	0.212887	0.449925	0.423763	0.296207	-0.275423	0.305729	-0.230941	0.103744	-0.44548	-0.289729	0.386673	-0.591795	0.238888	0.193578
KEGG_ADHERENS_JUNCTION	-0.591963	0.397137	-0.443627	0.0796306	0.529021	0.453301	-0.612407	0.2304	-0.555594	0.308447	-0.641149	0.448657	0.496706	0.423134	0.538285	-0.361441	0.462747	0.437202	-0.548662	-0.314557	-0.498554	0.217331	-0.400343	-0.488374	-0.629134	0.112554	0.456021	0.435686	0.35488	0.344787	-0.339754	0.505466	-0.177672	-0.385057	0.489472	0.424908	0.369544	-0.11222	0.511699	-0.40747	0.217346	-0.561929	0.386269	-0.615163	-0.579507	-0.320492	-0.475678	0.386346	-0.444644
KEGG_TIGHT_JUNCTION	-0.402223	0.221064	-0.383998	-0.0254939	0.407225	0.39287	-0.538268	0.209077	-0.473933	0.202409	-0.422632	0.41035	0.525532	0.245256	0.231703	-0.115606	0.379568	0.47138	-0.478431	-0.144199	-0.192483	0.193727	-0.387593	-0.325036	-0.493301	0.158067	0.269362	0.15215	0.270878	0.270449	-0.130411	0.233894	-0.251789	-0.330017	0.229687	0.383188	0.0580034	-0.0905691	0.394193	-0.277574	0.149643	-0.394539	0.102999	-0.498028	-0.278812	-0.153303	-0.489643	0.218657	-0.464995
KEGG_GAP_JUNCTION	-0.232096	0.256286	-0.343281	-0.0992459	0.447876	0.270645	-0.500567	-0.174036	-0.525032	0.115393	-0.438045	0.51393	0.409728	-0.0639852	0.306311	-0.344118	0.44611	0.46586	-0.395078	-0.166221	-0.381349	0.377113	-0.327604	-0.358707	-0.530502	0.186522	0.225262	0.177409	0.219091	0.290847	-0.0423644	0.355437	-0.19646	-0.392987	0.280127	0.403937	0.211221	0.101428	0.331014	-0.138146	0.132483	-0.421077	0.332618	-0.438698	-0.143868	-0.0357386	-0.45162	0.130841	-0.324438
KEGG_COMPLEMENT_AND_COAGULATION_CASCADES	-0.028025	0.351261	-0.145212	-0.395064	-0.104235	0.28112	-0.0196601	-0.0716306	-0.289212	0.272192	-0.369615	0.0913623	0.386312	-0.145678	0.133763	-0.0767899	0.126374	0.0732302	-0.659311	0.244406	0.481194	0.136851	-0.238231	-0.182455	-0.21763	0.422421	0.171427	0.146247	-0.0173862	0.243406	-0.292827	0.156701	0.198665	-0.518997	0.111663	0.0164987	0.193289	0.286053	0.0991054	-0.111494	0.158599	-0.204988	0.170963	-0.239754	0.181664	0.381	-0.471642	0.0169081	-0.056258
KEGG_ANTIGEN_PROCESSING_AND_PRESENTATION	-0.507404	0.421307	0.335108	-0.24831	0.162228	0.47045	-0.402157	-0.0736742	-0.285616	0.504739	-0.125408	0.361232	0.221445	0.107997	0.562353	-0.540227	0.276833	0.214185	-0.0496961	0.514831	0.241511	0.0231428	-0.457845	0.307365	-0.338563	0.534512	0.524686	0.00527508	0.0380941	0.192343	-0.321143	-0.147527	-0.393588	-0.260085	0.0160873	-0.119233	0.666678	0.320912	0.50441	-0.388805	-0.101728	-0.131798	-0.228456	-0.249307	-0.350586	0.131174	-0.495589	0.0923387	0.395171
KEGG_TOLL_LIKE_RECEPTOR_SIGNALING_PATHWAY	-0.457689	0.508288	-0.156237	-0.250169	0.439296	0.358943	-0.418681	-0.110179	-0.427476	0.297081	-0.469641	0.358989	0.458335	0.0169204	0.436222	-0.492406	0.161928	0.278814	-0.332141	0.254568	0.0859339	0.400837	-0.476616	-0.195571	-0.424434	0.344783	0.486237	0.173443	0.429925	0.406788	-0.0374353	0.0557659	-0.321664	-0.174027	0.348797	0.371502	0.55139	0.377505	0.376235	-0.292486	-0.18487	-0.389061	-0.00368418	-0.291738	-0.276218	-0.0592579	-0.470402	0.094476	6.36784e-05
KEGG_NOD_LIKE_RECEPTOR_SIGNALING_PATHWAY	-0.522493	0.498493	-0.146539	-0.0893467	0.333126	0.274164	-0.387002	0.0150042	-0.454283	0.0916648	-0.577295	0.322197	0.518975	0.00644272	0.484164	-0.539332	0.11548	0.267358	-0.485772	0.44164	-0.02328	0.395258	-0.513324	-0.231398	-0.452243	0.33872	0.451706	-0.356233	0.473827	0.427663	0.0234478	0.202409	-0.443168	-0.100041	0.497783	0.416793	0.5233	0.133139	0.45288	-0.0933152	-0.127038	-0.594193	0.128148	-0.377154	-0.383681	-0.0121506	-0.391969	0.156053	-0.122172
KEGG_RIG_I_LIKE_RECEPTOR_SIGNALING_PATHWAY	-0.373231	0.307525	-0.18328	0.0721752	0.386417	0.373556	-0.407043	0.26563	-0.408491	0.275532	-0.315965	0.374271	0.391869	0.14026	0.258699	-0.365253	0.114847	0.365143	-0.125978	-0.0907392	-0.206975	0.304378	-0.288512	-0.364098	-0.368792	0.269783	0.480057	0.068224	0.387744	0.313038	-0.0906917	0.227023	-0.330188	-0.0590489	0.357212	0.323294	0.495455	0.155385	0.364761	-0.18369	-0.100419	-0.400182	0.134353	-0.340441	-0.23862	-0.384543	-0.388012	-0.0734502	-0.169661
KEGG_CYTOSOLIC_DNA_SENSING_PATHWAY	-0.292514	0.41042	0.164845	-0.130256	0.272011	0.383992	-0.367875	0.306601	-0.151404	0.195189	-0.228522	0.159741	0.3698	0.230846	0.342957	-0.387729	-0.140967	0.13643	0.14309	0.0890003	-0.0186951	0.391847	-0.356755	-0.16689	-0.120808	0.382656	0.491715	-0.363155	0.47096	0.304701	-0.225502	0.243815	-0.421004	0.00586942	0.220512	0.257345	0.483518	-0.111095	0.480164	0.0250841	-0.229634	-0.182436	-0.0723243	-0.219032	-0.018787	-0.246642	-0.36865	0.0744824	-0.0867217
KEGG_JAK_STAT_SIGNALING_PATHWAY	-0.264293	0.394429	0.00906129	-0.151652	0.173565	0.214941	-0.376444	-0.186036	-0.463751	0.0467694	-0.523887	0.191669	0.393449	-0.0702143	0.283644	-0.454007	0.086283	0.140054	-0.369231	0.280194	0.110324	0.309308	-0.420669	-0.300829	-0.371564	0.152548	0.492967	0.247381	0.342811	0.223453	-0.0749247	-0.0597077	-0.0912178	-0.341206	0.454015	0.164276	0.47298	0.341613	0.331798	-0.290023	-0.101924	-0.295027	0.0771038	-0.190608	-0.226048	-0.00821406	-0.379388	0.169898	0.0302907
KEGG_HEMATOPOIETIC_CELL_LINEAGE	-0.192045	0.546879	0.0814233	-0.397904	-0.19719	0.329991	-0.140314	-0.518041	-0.358111	0.225682	-0.488738	0.364445	0.327281	-0.367068	0.431	-0.368193	0.228897	0.252181	-0.40338	0.682049	0.420896	0.220275	-0.567734	0.198988	-0.501612	0.557589	0.563027	0.24667	0.0396394	0.26708	0.0367872	-0.425306	-0.198761	-0.477971	0.487877	-0.111071	0.535807	0.536051	0.39212	-0.252419	0.0702437	0.0223684	0.14335	-0.168387	-0.407422	0.54778	-0.607358	0.287829	0.216246
KEGG_NATURAL_KILLER_CELL_MEDIATED_CYTOTOXICITY	-0.404402	0.314532	0.108608	-0.292521	0.164426	0.409569	-0.34946	-0.108379	-0.361177	0.366703	-0.315593	0.354432	0.255489	-0.0229834	0.525614	-0.4399	0.288799	0.303067	-0.217414	0.27827	0.26701	0.101861	-0.447409	0.0174345	-0.406083	0.389091	0.466082	0.189598	0.226548	0.214845	-0.261	-0.222438	-0.200151	-0.311029	0.214965	-0.0472322	0.551914	0.316911	0.465247	-0.329822	-0.0673655	-0.295555	-0.126955	-0.13888	-0.263949	-0.0616344	-0.446776	0.105477	0.219606
KEGG_T_CELL_RECEPTOR_SIGNALING_PATHWAY	-0.481061	0.401195	-0.326975	-0.196145	0.414001	0.316485	-0.474207	-0.0975463	-0.524172	0.368404	-0.569268	0.491188	0.484285	0.230675	0.493683	-0.540584	0.405851	0.477598	-0.475876	0.208529	-0.0202632	0.398893	-0.442191	-0.391806	-0.560819	0.273269	0.425559	0.283054	0.366618	0.348609	-0.098044	-0.0726044	-0.285777	-0.37972	0.495436	0.363355	0.531202	0.287465	0.426311	-0.300795	0.173929	-0.408684	0.0542172	-0.294486	-0.469314	-0.316237	-0.500396	0.381952	0.0402178
KEGG_B_CELL_RECEPTOR_SIGNALING_PATHWAY	-0.531672	0.40303	-0.312599	-0.148918	0.389274	0.390839	-0.487187	0.0973538	-0.585573	0.309523	-0.628732	0.530863	0.432774	0.244122	0.481034	-0.452218	0.510111	0.530738	-0.505534	0.270524	-0.0404872	0.341891	-0.51661	-0.238083	-0.584012	0.305528	0.428871	0.374651	0.315875	0.379607	-0.18032	0.232586	-0.203859	-0.520746	0.463382	0.251935	0.500214	0.316447	0.332286	-0.225832	0.222206	-0.355608	0.274496	-0.518769	-0.454345	-0.231438	-0.536395	0.145722	-0.197325
KEGG_FC_EPSILON_RI_SIGNALING_PATHWAY	-0.390318	0.247701	-0.375685	-0.0884985	0.385024	0.352549	-0.321085	-0.0653074	-0.503779	0.18612	-0.480617	0.427613	0.356698	0.142669	0.406195	-0.430716	0.379237	0.417803	-0.308942	0.0719829	0.0429469	0.408102	-0.318648	-0.278344	-0.61335	0.146496	0.423993	0.335857	0.217504	0.370669	-0.252978	0.0980753	-0.122794	-0.413914	0.473392	0.319062	0.388501	0.197425	0.349551	-0.222308	0.195441	-0.426075	0.216895	-0.229063	-0.285784	-0.195681	-0.418214	0.24987	-0.187316
KEGG_FC_GAMMA_R_MEDIATED_PHAGOCYTOSIS	-0.548961	0.398119	-0.457788	0.0984966	0.479229	0.412497	-0.489274	0.0898898	-0.58816	0.323813	-0.447804	0.495307	0.493579	0.475208	0.431111	-0.47879	0.440936	0.473501	-0.518353	0.0273947	-0.202903	0.448057	-0.390725	-0.330688	-0.569409	0.271546	0.449869	0.404984	0.275653	0.468326	-0.217201	0.314382	-0.292814	-0.4567	0.461983	0.366668	0.298702	0.247258	0.426237	-0.247406	0.264293	-0.360398	0.287823	-0.487	-0.422316	-0.203458	-0.55431	0.253658	-0.279151
KEGG_LEUKOCYTE_TRANSENDOTHELIAL_MIGRATION	-0.423477	0.405002	-0.243675	-0.193523	0.391395	0.383355	-0.476702	-0.080546	-0.488156	0.300083	-0.516116	0.406874	0.490739	0.125169	0.343078	-0.349866	0.412726	0.453527	-0.547856	0.235305	0.0426879	0.251127	-0.483579	-0.209344	-0.546535	0.314316	0.401928	0.407834	0.263328	0.374574	-0.0636991	0.0340622	-0.166306	-0.414422	0.388251	0.25612	0.285837	0.197717	0.418158	-0.261843	0.277268	-0.372708	0.132752	-0.474206	-0.316533	0.0945767	-0.528702	0.193131	-0.135771
KEGG_INTESTINAL_IMMUNE_NETWORK_FOR_IGA_PRODUCTION	-0.300642	0.635057	0.266714	-0.445871	-0.388869	0.321354	-0.0483148	-0.509815	-0.272551	0.341992	-0.475148	0.460179	0.0847124	-0.278102	0.585172	-0.524929	0.488778	0.454124	-0.27238	0.634929	0.614742	0.0147629	-0.459348	0.394105	-0.545567	0.574367	0.623649	0.371698	-0.106514	-0.0393521	-0.0397589	-0.483154	-0.448069	-0.576359	0.566329	-0.433252	0.56087	0.630219	0.355306	-0.180914	0.159604	0.222483	-0.233174	-0.0918387	-0.393249	0.355557	-0.540089	0.228335	0.442693
KEGG_LONG_TERM_POTENTIATION	-0.340951	0.221944	-0.439645	0.0972504	0.35037	0.271489	-0.514859	0.159815	-0.405931	0.115365	-0.395206	0.517032	0.466981	0.2121	0.270555	-0.406866	0.457334	0.492768	-0.373435	-0.291743	-0.302403	0.341561	-0.212478	-0.346402	-0.480733	-0.000928887	0.276559	0.295679	0.203014	0.233739	-0.100317	0.264559	-0.372389	-0.444231	0.419834	0.349888	0.217461	-0.0807686	0.279595	-0.0101	0.051957	-0.446993	0.271391	-0.340707	-0.355379	-0.123927	-0.423191	0.0506446	-0.355545
KEGG_NEUROTROPHIN_SIGNALING_PATHWAY	-0.487981	0.282811	-0.437497	0.0906235	0.521804	0.328545	-0.550866	0.223673	-0.576192	0.32265	-0.549682	0.503192	0.5481	0.31291	0.476026	-0.457565	0.451432	0.547567	-0.382433	-0.224536	-0.330922	0.43716	-0.49714	-0.455342	-0.533717	0.162546	0.361649	0.31041	0.377022	0.353233	-0.300925	0.350097	-0.313852	-0.387954	0.443084	0.492942	0.396964	0.0351851	0.389178	-0.33458	0.111475	-0.522228	0.240771	-0.510836	-0.440115	-0.363032	-0.529679	0.308934	-0.448436
KEGG_LONG_TERM_DEPRESSION	-0.250445	0.164662	-0.245546	-0.227113	0.406011	0.400864	-0.438189	-0.0660501	-0.448972	0.109941	-0.396177	0.501875	0.245602	0.179147	0.289598	-0.345758	0.440872	0.495047	-0.293188	-0.0523862	-0.10997	0.38388	-0.346323	-0.362111	-0.51142	0.185092	0.366847	0.312108	0.081164	0.242078	-0.114149	0.184953	-0.104143	-0.389121	0.295426	0.334269	0.156101	0.174737	0.184231	-0.0959205	0.16902	-0.447176	0.250342	-0.284978	-0.231717	-0.014428	-0.451129	0.219695	-0.323247
KEGG_OLFACTORY_TRANSDUCTION	0.305993	-0.176077	0.261115	-0.118093	-0.287162	-0.094432	0.345778	-0.030915	0.315528	-0.251437	0.447802	-0.0521922	-0.247417	-0.194579	0.0273406	0.243387	-0.10138	-0.0864049	0.322802	0.298018	0.253102	-0.141821	0.342518	0.308998	0.363764	0.0367009	-0.17138	-0.094154	-0.15101	-0.267023	-0.0433945	-0.261885	0.221303	-0.0256476	-0.173577	-0.109488	-0.216752	-0.0532288	-0.207073	0.282629	-0.119073	0.352806	-0.0262102	0.306917	0.36875	0.391553	0.345129	-0.11848	0.335836
KEGG_REGULATION_OF_ACTIN_CYTOSKELETON	-0.377458	0.301199	-0.394126	0.0218735	0.408351	0.357245	-0.490757	0.0604508	-0.484052	0.327669	-0.42735	0.43669	0.5155	0.296361	0.410002	-0.356513	0.430507	0.479391	-0.469003	-0.0690542	-0.320502	0.37371	-0.444095	-0.413486	-0.472855	0.255539	0.327262	0.348106	0.307455	0.371827	-0.198531	0.218978	-0.132466	-0.318507	0.368848	0.339956	0.28094	0.104755	0.387702	-0.343254	0.13308	-0.471807	0.228451	-0.476037	-0.340951	-0.0917532	-0.462042	0.145543	-0.321764
KEGG_INSULIN_SIGNALING_PATHWAY	-0.362234	0.216878	-0.372701	0.154373	0.452408	0.272233	-0.525568	0.312407	-0.494408	0.191799	-0.395959	0.482448	0.53592	0.216274	0.387796	-0.391054	0.455566	0.50409	-0.321195	-0.255716	-0.288458	0.416979	-0.519317	-0.331505	-0.513168	0.0420177	0.244468	0.18002	0.344988	0.325822	-0.235464	0.390375	-0.217147	-0.402322	0.461028	0.498405	0.341406	-0.0594406	0.265058	-0.126048	-0.0293129	-0.450088	0.318936	-0.442993	-0.289838	-0.392786	-0.354739	0.168718	-0.454906
KEGG_GNRH_SIGNALING_PATHWAY	-0.244321	0.081956	-0.372682	-0.00362913	0.316833	0.26328	-0.497336	0.0673249	-0.529087	0.126786	-0.398627	0.45075	0.318139	0.103816	0.212226	-0.237054	0.415274	0.43467	-0.315453	-0.289485	-0.0832348	0.323832	-0.167404	-0.345834	-0.55021	-0.041744	0.316367	0.259587	0.202498	0.272543	-0.211657	0.306758	-0.27509	-0.446482	0.455023	0.334142	0.190048	0.0210657	0.283929	-0.267406	0.178748	-0.499315	0.314422	-0.431654	-0.187626	-0.198138	-0.438182	0.264565	-0.42139
KEGG_PROGESTERONE_MEDIATED_OOCYTE_MATURATION	-0.449268	0.380282	-0.525732	0.296357	0.477237	0.357568	-0.51975	0.111733	-0.36507	0.112876	-0.303713	0.23199	0.598706	0.248185	0.498357	-0.492822	0.127935	0.101102	-0.413715	-0.00843588	-0.46305	0.452757	-0.529129	-0.392424	-0.38099	0.278159	0.403304	0.0767999	0.356021	0.294053	-0.0748082	0.466426	-0.342129	-0.100958	0.371799	0.486061	0.415598	-0.131331	0.375646	-0.0324328	-0.0217159	-0.482782	0.408958	-0.129489	-0.299381	-0.347163	-0.469118	0.238203	-0.11578
KEGG_MELANOGENESIS	-0.29009	0.0427895	-0.353774	-0.0477139	0.350474	0.259898	-0.471424	-0.10571	-0.386061	0.107142	-0.334776	0.303182	0.363163	0.0654459	0.149004	-0.00321972	0.308126	0.346458	-0.375139	-0.0380796	-0.104833	0.300611	-0.114893	-0.414034	-0.540544	0.126752	0.171326	0.346077	0.121967	0.101546	-0.251292	0.300466	-0.0802775	-0.415389	0.412482	0.342261	-0.027278	0.141795	0.226499	-0.193833	0.28165	-0.302743	0.281547	-0.530593	-0.00273876	0.0857215	-0.461975	0.221402	-0.293821
KEGG_ADIPOCYTOKINE_SIGNALING_PATHWAY	-0.338828	0.42837	-0.388206	0.0023946	0.522673	0.350763	-0.573024	0.147487	-0.600452	0.184303	-0.510254	0.507489	0.526436	0.138575	0.265468	-0.424976	0.453913	0.516757	-0.365036	-0.110467	-0.153238	0.381776	-0.456942	-0.228704	-0.490801	0.220344	0.380736	0.0774779	0.291047	0.343653	-0.0857187	0.340029	-0.01499	-0.461859	0.49206	0.465594	0.232643	0.185447	0.145754	-0.077317	0.041227	-0.490387	0.153717	-0.319949	-0.297934	-0.374656	-0.42349	0.029802	-0.379238
KEGG_TYPE_II_DIABETES_MELLITUS	-0.424475	0.220063	-0.311157	-0.246737	0.521077	0.416743	-0.532455	0.0401486	-0.571143	0.299289	-0.459659	0.377523	0.45268	0.0235308	0.361288	-0.29941	0.353721	0.489189	-0.339882	-0.116991	-0.0119392	0.390398	-0.412235	-0.22725	-0.45737	0.285735	0.414897	0.440926	0.143108	0.0258911	-0.169379	-0.00634879	-0.0883311	-0.496286	0.415347	0.372231	0.407194	0.252253	0.34255	-0.209558	0.213632	-0.431532	0.175172	-0.439345	-0.273554	-0.09859	-0.436018	0.201354	-0.404195
KEGG_TYPE_I_DIABETES_MELLITUS	-0.346825	0.657158	0.318486	-0.592496	0.0150138	0.293163	-0.198193	-0.391236	-0.01776	0.464208	-0.138558	0.278626	0.394183	-0.359929	0.519005	-0.574188	-0.0348868	0.0837148	0.06319	0.682618	0.648307	-0.0207788	-0.535436	0.36815	-0.264545	0.611296	0.610373	0.120388	0.119566	0.176975	-0.175553	-0.427646	-0.503965	-0.341071	0.406391	-0.144933	0.67288	0.532632	0.444134	-0.119798	-0.0613381	-0.152846	-0.298502	0.0598736	-0.326498	0.387241	-0.54351	0.0374917	0.509525
KEGG_MATURITY_ONSET_DIABETES_OF_THE_YOUNG	-0.193902	-0.221022	-0.517233	-0.279421	-0.31409	-0.08574	-0.329789	0.248334	-0.166594	-0.190343	-0.0504622	0.32033	0.252057	-0.0305247	-0.0705554	-0.155289	0.309745	0.468414	0.0214342	-0.485866	0.00190797	-0.297499	0.0627966	-0.21569	0.141215	-0.226655	-0.291937	-0.257275	0.159252	-0.301362	-0.615017	-0.279402	-0.35904	-0.371616	0.51858	-0.0702754	-0.391114	-0.463789	0.343295	-0.14365	0.121131	0.0354731	-0.0347142	-0.460456	0.0847557	-0.08846	-0.360547	-0.0756039	-0.0974578
KEGG_ALDOSTERONE_REGULATED_SODIUM_REABSORPTION	-0.323993	0.391608	-0.153397	-0.15809	0.244563	0.338223	-0.428207	-0.0759275	-0.543291	0.200202	-0.405745	0.538819	0.362473	0.0916294	0.368611	-0.274497	0.548578	0.57963	-0.43879	0.170699	0.121153	0.24992	-0.420675	-0.0107574	-0.540916	0.279496	0.286697	0.471018	0.0879782	0.144689	-0.310015	0.170342	0.188191	-0.614015	0.453169	0.325052	0.181949	0.154575	0.105961	-0.170845	-0.024659	-0.233654	0.431705	-0.303324	-0.278322	0.0173537	-0.415375	0.0389668	-0.289753
KEGG_VASOPRESSIN_REGULATED_WATER_REABSORPTION	-0.510901	0.262154	-0.589931	0.332797	0.116035	0.34191	-0.601732	0.396525	-0.416848	0.383336	-0.37134	0.516657	0.467197	0.37836	0.425976	-0.252491	0.539332	0.553521	-0.521984	-0.42562	-0.494318	0.378243	-0.45653	-0.297294	-0.364955	0.082244	0.308124	0.349813	0.435896	0.126786	-0.387792	0.512307	-0.423827	-0.139571	0.453829	0.437793	0.375453	-0.00748609	0.411784	-0.313016	0.0909283	-0.420621	0.432168	-0.489897	-0.423926	-0.35662	-0.569505	0.110016	-0.573806
KEGG_ALZHEIMERS_DISEASE	-0.217103	-0.0592123	-0.173367	0.286689	-0.229098	0.340576	-0.370634	0.367639	0.27402	-0.136035	0.0817629	0.568014	0.398235	0.312106	0.165568	-0.12712	0.413613	0.51357	-0.219315	-0.209563	-0.212702	0.105063	-0.403552	0.179839	0.340418	0.077537	0.124894	-0.210588	0.53113	-0.381338	-0.391101	0.466113	-0.415868	0.111865	-0.0221873	0.166394	0.372941	-0.513979	0.315356	0.0612002	-0.234448	-0.0546404	0.22497	0.17256	0.0377217	-0.325851	-0.371569	0.113929	-0.173366
KEGG_PARKINSONS_DISEASE	-0.252068	-0.112824	-0.127396	0.330827	-0.479884	0.384896	-0.159101	0.357763	0.423233	-0.34466	0.267966	0.641084	0.349896	0.205905	0.171704	-0.162761	0.526991	0.589324	-0.0903771	-0.353955	-0.242472	-0.107838	-0.423176	0.450396	0.530182	0.044253	0.0808549	-0.280368	0.572258	-0.547698	-0.509256	0.482142	-0.400113	0.180568	-0.212971	0.096152	0.294676	-0.612179	0.29133	-0.0257736	-0.33474	0.0695562	0.170835	0.360778	0.177016	-0.411272	-0.226266	0.168889	-0.054154
KEGG_AMYOTROPHIC_LATERAL_SCLEROSIS_ALS	-0.305113	0.0525669	-0.216269	0.0360424	0.371101	0.379003	-0.504621	0.158228	-0.313206	-0.0147287	-0.43085	0.480423	0.560351	0.151614	0.324526	-0.383719	0.391543	0.501734	-0.204761	-0.150787	-0.157409	0.227012	-0.406233	-0.170383	-0.35883	0.439738	0.466877	0.152955	0.351485	0.178151	-0.326723	0.245483	-0.191872	-0.419528	0.201391	0.439961	0.516559	-0.219377	0.311208	0.0281363	0.0523224	-0.222411	-0.0412384	-0.415403	-0.258126	-0.0543691	-0.443512	0.0244755	-0.349814
KEGG_HUNTINGTONS_DISEASE	-0.281477	0.0498152	-0.230234	0.397508	-0.193974	0.380017	-0.385984	0.45746	0.311212	-0.186519	0.125772	0.512577	0.425977	0.379439	0.226004	-0.227232	0.424874	0.506001	-0.119458	-0.349601	-0.41271	0.101637	-0.476077	0.186684	0.290078	0.139223	0.157893	-0.170327	0.555101	-0.389407	-0.399758	0.514771	-0.480272	0.205312	-0.0345412	0.237747	0.368599	-0.580694	0.394104	-0.0948914	-0.328855	-0.15885	0.172864	0.10902	0.0327979	-0.458238	-0.40393	0.242948	-0.22831
KEGG_PRION_DISEASES	-0.323874	0.508464	-0.264909	0.15909	0.0845649	0.166926	-0.491939	-0.0602423	-0.522149	0.0504939	-0.492822	0.477441	0.450969	0.0363216	0.409765	-0.483856	0.285721	0.358382	-0.441068	0.165712	-0.0612153	0.432514	-0.253597	-0.0341548	-0.535872	0.454029	0.395449	0.138745	0.398091	0.265774	-0.217349	0.282429	-0.392886	-0.375212	0.348507	0.234153	0.494464	0.162184	0.442802	-0.0219527	-0.226108	-0.0742693	-0.154883	-0.464326	-0.233098	0.167512	-0.365774	-0.0944345	-0.107794
KEGG_VIBRIO_CHOLERAE_INFECTION	-0.4802	0.424572	-0.50828	0.313317	0.312272	0.312074	-0.435533	0.441118	-0.427936	0.15819	-0.385847	0.231079	0.518949	0.378101	0.356006	-0.363716	0.111907	0.209816	-0.475378	-0.301188	-0.198633	0.378797	-0.413474	-0.343539	-0.480587	0.0498431	0.348041	0.215028	0.236059	0.146878	-0.464918	0.344592	-0.305978	-0.403347	0.353497	0.272336	0.143126	-0.237592	0.311983	0.0107504	-0.115402	-0.334961	0.26085	-0.318914	-0.219563	-0.44463	-0.394242	-0.0475507	-0.417146
KEGG_EPITHELIAL_CELL_SIGNALING_IN_HELICOBACTER_PYLORI_INFECTION	-0.57823	0.426016	-0.498181	0.0971244	0.459222	0.293424	-0.420823	0.31541	-0.461039	0.31935	-0.582103	0.389116	0.476799	0.208681	0.372205	-0.453827	0.31042	0.335309	-0.419484	-0.238508	-0.177667	0.431871	-0.42381	-0.440128	-0.491508	0.116634	0.389349	0.145468	0.393406	0.43354	-0.332913	0.261711	-0.390056	-0.276365	0.401271	0.489859	0.436096	-0.0191116	0.420936	-0.249201	-0.0671459	-0.500924	0.263327	-0.322234	-0.41497	-0.317785	-0.469444	0.23147	-0.217292
KEGG_LEISHMANIA_INFECTION	-0.512003	0.613263	0.082882	-0.350369	0.401765	0.391968	-0.463509	-0.350972	-0.363982	0.293743	-0.564703	0.517218	0.374253	0.0216633	0.562179	-0.590546	0.287308	0.391332	-0.282817	0.569234	0.306893	0.378419	-0.502494	0.0482744	-0.517071	0.495544	0.56294	0.227094	0.372713	0.445968	0.0566788	-0.129393	-0.485853	-0.356209	0.460788	0.27057	0.623912	0.495485	0.534843	-0.297943	-0.208936	-0.240895	0.0457138	-0.273699	-0.377661	0.345507	-0.634488	0.265196	0.257556
KEGG_PATHWAYS_IN_CANCER	-0.436092	0.308492	-0.323631	-0.143343	0.428496	0.338498	-0.510111	0.0621204	-0.444337	0.271867	-0.465095	0.348361	0.495595	0.251769	0.359745	-0.334618	0.278888	0.304755	-0.423276	-0.0336393	-0.235251	0.339862	-0.34297	-0.424041	-0.516188	0.280072	0.306416	0.300648	0.356541	0.358678	-0.103706	0.262783	-0.0466274	-0.348251	0.468738	0.440207	0.259789	0.044084	0.370315	-0.22248	0.187392	-0.494962	0.274737	-0.502205	-0.300782	-0.0705051	-0.462086	0.284487	-0.283377
KEGG_COLORECTAL_CANCER	-0.502594	0.361582	-0.403772	0.022693	0.442065	0.266323	-0.553732	0.0982152	-0.447578	0.228666	-0.525592	0.358442	0.533002	0.333582	0.516138	-0.432028	0.313048	0.382943	-0.317915	0.00517001	-0.34321	0.366371	-0.478034	-0.399208	-0.576178	0.154797	0.272315	0.378832	0.44526	0.278578	-0.18661	0.337011	-0.0994707	-0.186296	0.521587	0.432286	0.388798	0.0207436	0.33667	-0.287699	0.0541068	-0.488139	0.244816	-0.451476	-0.47117	-0.264279	-0.486967	0.338744	-0.304648
KEGG_RENAL_CELL_CARCINOMA	-0.495312	0.375038	-0.448526	0.0166209	0.506214	0.332581	-0.557386	0.148304	-0.563768	0.286901	-0.481347	0.521198	0.50878	0.391063	0.472791	-0.556735	0.51426	0.523048	-0.516696	-0.150945	-0.438019	0.435549	-0.509474	-0.442079	-0.620071	0.118456	0.446314	0.429401	0.441952	0.444086	-0.231607	0.369732	-0.186938	-0.446194	0.522393	0.524283	0.395753	0.0933605	0.449919	-0.34381	0.104114	-0.552021	0.285557	-0.507421	-0.492887	-0.281471	-0.507339	0.328069	-0.422123
KEGG_PANCREATIC_CANCER	-0.546528	0.311346	-0.325755	0.0762627	0.539338	0.37194	-0.53669	0.18111	-0.559112	0.337101	-0.498587	0.359032	0.546932	0.340925	0.472332	-0.503955	0.309969	0.396343	-0.417102	-0.0564754	-0.361567	0.401364	-0.582621	-0.470005	-0.545722	0.236507	0.396039	0.261651	0.429622	0.420749	-0.187656	0.411185	-0.189938	-0.386355	0.464725	0.455901	0.499722	0.0352874	0.393366	-0.290838	0.162409	-0.529495	0.229131	-0.473938	-0.440277	-0.350184	-0.449746	0.324547	-0.148214
KEGG_ENDOMETRIAL_CANCER	-0.48049	0.271908	-0.425532	0.303217	0.611505	0.231541	-0.585093	0.238952	-0.557675	0.151662	-0.584628	0.416284	0.609838	0.363174	0.384838	-0.380818	0.417886	0.47592	-0.404819	-0.200681	-0.325259	0.405211	-0.423516	-0.406818	-0.625171	-0.0449192	0.310802	0.3202	0.425939	0.354864	-0.252875	0.31132	-0.159508	-0.451187	0.556319	0.548358	0.303463	-0.174467	0.258472	-0.231146	0.190008	-0.528452	0.315728	-0.476266	-0.452115	-0.423988	-0.434958	0.303928	-0.269691
KEGG_GLIOMA	-0.419878	0.112516	-0.358335	0.0230232	0.438918	0.430395	-0.513861	0.164947	-0.567772	0.402116	-0.374397	0.36865	0.470952	0.160296	0.392286	-0.416915	0.350362	0.44251	-0.343217	-0.199564	-0.267945	0.433856	-0.433426	-0.38017	-0.564717	0.202845	0.377208	0.414023	0.372499	0.345535	-0.22712	0.161428	-0.212971	-0.485064	0.432415	0.422032	0.350335	0.0431619	0.385252	-0.341146	0.064037	-0.558024	0.302184	-0.501156	-0.294238	-0.207298	-0.526391	0.27565	-0.429339
KEGG_PROSTATE_CANCER	-0.462746	0.288635	-0.464337	-0.116631	0.46497	0.392705	-0.596887	0.120557	-0.521864	0.358564	-0.491659	0.367793	0.534055	0.390924	0.431323	-0.466473	0.319544	0.378281	-0.368086	-0.241461	-0.411863	0.487706	-0.532221	-0.48135	-0.549874	0.304796	0.408175	0.253629	0.445984	0.347833	-0.226453	0.34117	-0.207434	-0.412139	0.473685	0.451319	0.401411	-0.0481214	0.393785	-0.237075	0.178817	-0.522605	0.358933	-0.492222	-0.476375	-0.319623	-0.502192	0.238994	-0.408054
KEGG_THYROID_CANCER	-0.434422	0.393727	-0.403863	0.332459	0.495428	0.448462	-0.585472	0.346999	-0.509815	0.119406	-0.581223	0.389629	0.630945	0.262778	0.447765	-0.287743	0.319006	0.359639	-0.165467	-0.280373	-0.444782	0.314372	-0.372561	-0.340961	-0.567359	0.177291	0.336807	0.172957	0.498266	-0.0385293	-0.403187	0.400415	-0.170686	-0.187967	0.540617	0.555782	0.29324	-0.280283	0.403976	-0.11783	0.157948	-0.562552	0.352615	-0.490359	-0.531977	-0.413337	-0.559328	0.342535	-0.434753
KEGG_BASAL_CELL_CARCINOMA	-0.327799	0.113272	-0.317913	-0.211368	0.49386	0.163735	-0.46188	-0.095201	-0.328839	0.131005	-0.455977	0.0931224	0.398984	0.114816	0.0361847	0.238792	0.122103	0.103767	-0.249682	-0.14811	0.0143064	0.327261	0.0908487	-0.468386	-0.583355	0.259259	0.055392	0.410052	0.149768	0.237817	-0.316095	0.28341	0.172225	-0.359553	0.426367	0.455495	-0.161659	0.177716	0.215927	-0.218062	0.483598	-0.162213	0.0532087	-0.517702	0.288584	-0.0032399	-0.476154	0.353594	-0.365177
KEGG_MELANOMA	-0.267875	0.151039	-0.308416	-0.171348	0.333439	0.226438	-0.439387	-0.127639	-0.400232	0.229665	-0.326761	0.222153	0.52807	0.106707	0.372953	-0.363888	0.180078	0.280211	-0.299264	-0.0508593	-0.149249	0.278967	-0.389682	-0.442962	-0.419278	0.0802234	0.051451	0.305719	0.331273	0.327849	-0.0426262	0.118378	0.00822085	-0.357179	0.342546	0.357806	0.257081	0.0948071	0.141612	-0.167647	0.351636	-0.468846	0.218135	-0.321116	-0.248654	0.150056	-0.343144	0.28757	-0.201993
KEGG_BLADDER_CANCER	-0.331149	0.337315	-0.0492456	0.213437	0.530629	0.216542	-0.544086	0.224335	-0.519245	0.146491	-0.344833	0.213407	0.596589	0.0687293	0.210238	-0.503456	0.119316	0.177133	-0.328751	-0.0167189	-0.226256	0.419438	-0.461204	-0.0770096	-0.511413	0.188657	0.405795	-0.00599301	0.420344	0.412577	-0.344052	0.374487	-0.350682	-0.376673	0.4403	0.505898	0.368859	-0.204261	0.433895	-0.0551396	-0.227506	-0.576046	0.0310277	-0.447451	-0.0910842	-0.141812	-0.159613	0.0787997	-0.205947
KEGG_CHRONIC_MYELOID_LEUKEMIA	-0.49519	0.291967	-0.427937	-0.0119907	0.5304	0.461731	-0.620487	0.318793	-0.608937	0.343758	-0.545359	0.365766	0.56383	0.410135	0.451028	-0.485211	0.329515	0.396722	-0.312885	-0.173392	-0.475521	0.392553	-0.531657	-0.424368	-0.602266	0.238616	0.424	0.291709	0.49774	0.454046	-0.246417	0.333256	-0.256401	-0.436568	0.496156	0.499971	0.443721	-0.0646129	0.447042	-0.322916	0.072967	-0.570672	0.231062	-0.54033	-0.428882	-0.455516	-0.548378	0.352933	-0.409443
KEGG_ACUTE_MYELOID_LEUKEMIA	-0.384519	0.36417	-0.472606	0.0863745	0.558882	0.439824	-0.586922	0.137997	-0.536435	0.372493	-0.561273	0.388457	0.577164	0.385239	0.535457	-0.472832	0.381241	0.471546	-0.439733	-0.138418	-0.215495	0.40438	-0.530061	-0.375205	-0.634791	0.248581	0.420006	0.243956	0.338573	0.41301	-0.38367	0.328984	-0.17603	-0.576905	0.586226	0.531316	0.387718	0.204331	0.350843	-0.122125	0.165445	-0.464492	0.163852	-0.546652	-0.349437	-0.324583	-0.510333	0.212152	-0.403714
KEGG_SMALL_CELL_LUNG_CANCER	-0.498834	0.309055	-0.395331	-0.0965417	0.513622	0.449416	-0.556516	0.202592	-0.525799	0.255931	-0.56257	0.301734	0.552429	0.301643	0.455015	-0.478678	0.225107	0.270888	-0.480496	-0.0915743	-0.404935	0.419708	-0.511166	-0.484885	-0.521907	0.291666	0.491263	0.275104	0.466836	0.439076	0.0454134	0.189361	-0.239101	-0.310502	0.522772	0.489139	0.455821	0.0147877	0.470469	-0.221089	0.0977698	-0.592435	0.363748	-0.488017	-0.491348	-0.435832	-0.479862	0.443634	-0.219264
KEGG_NON_SMALL_CELL_LUNG_CANCER	-0.543664	0.233324	-0.485793	0.25214	0.523735	0.406968	-0.531119	0.290544	-0.603665	0.30496	-0.465285	0.402344	0.545877	0.204932	0.454131	-0.503089	0.387696	0.462796	-0.416901	-0.154814	-0.219859	0.388158	-0.479294	-0.410585	-0.600679	0.116054	0.358241	0.259769	0.380359	0.398246	-0.25581	0.15964	-0.338372	-0.46026	0.506631	0.423156	0.43584	-0.0199524	0.340783	-0.26283	0.0969346	-0.488938	0.247599	-0.482201	-0.413801	-0.403856	-0.451077	0.28274	-0.240122
KEGG_ASTHMA	-0.440106	0.65233	0.0947112	-0.504161	0.172916	0.376196	0.19736	-0.456249	-0.0767734	0.23606	-0.53149	0.382613	-0.114757	-0.301431	0.596205	-0.481163	0.428527	0.338086	-0.255373	0.800454	0.547109	0.303165	-0.6092	0.378172	-0.542385	0.473417	0.60129	0.249751	0.0640904	-0.0545029	0.371986	-0.456506	-0.385044	-0.40243	0.470574	-0.366942	0.761414	0.647258	0.548359	-0.0689652	-0.23954	0.170692	-0.223449	0.039259	-0.383166	0.538093	-0.593513	0.285586	0.518753
KEGG_AUTOIMMUNE_THYROID_DISEASE	-0.158325	0.606078	0.319557	-0.554342	0.00489929	0.23763	0.0696597	-0.406379	0.0729028	0.467781	0.0135283	0.270912	-0.0127401	-0.37469	0.520285	-0.456965	0.147078	0.242204	0.0742959	0.628765	0.508914	-0.0648534	-0.288941	0.376258	-0.234375	0.566115	0.583805	0.174455	-0.186354	0.0492235	-0.0252495	-0.354915	-0.379614	-0.399195	0.343133	-0.419673	0.620858	0.577222	0.456043	-0.0915181	0.0569903	0.130438	-0.272858	0.0820788	0.00252549	0.426503	-0.366433	0.0170588	0.534838
KEGG_ALLOGRAFT_REJECTION	-0.352132	0.684278	0.359476	-0.601533	0.0979691	0.263635	-0.0865358	-0.475702	0.0848164	0.490597	-0.206779	0.374599	0.20109	-0.390339	0.629531	-0.659392	0.0978496	0.380121	0.0355891	0.798461	0.682648	0.013799	-0.534155	0.39571	-0.413188	0.593573	0.632425	0.187473	-0.037286	0.197416	-0.0348482	-0.419285	-0.545835	-0.446666	0.564532	-0.379031	0.758658	0.657333	0.476291	-0.158649	-0.0651699	0.0726356	-0.329619	0.201253	-0.325181	0.453364	-0.532824	0.112062	0.616336
KEGG_GRAFT_VERSUS_HOST_DISEASE	-0.317421	0.609124	0.541076	-0.597682	-0.0611962	0.360097	-0.180418	-0.525538	-0.114892	0.478002	-0.107223	0.387672	-0.0284077	-0.442084	0.658526	-0.709722	0.0792045	0.203145	0.0509762	0.743299	0.714058	-0.238328	-0.544345	0.491567	-0.484575	0.711617	0.642572	-0.11307	-0.177737	0.185375	-0.290604	-0.577364	-0.528623	-0.291802	0.228811	-0.435148	0.784901	0.617544	0.584343	-0.251736	-0.184717	-0.0741344	-0.531634	0.0903101	-0.3343	0.463673	-0.559541	-0.0743835	0.660936
KEGG_VIRAL_MYOCARDITIS	-0.453696	0.480723	0.0495719	-0.468032	0.357591	0.449507	-0.487093	-0.104155	-0.441072	0.447011	-0.349367	0.483937	0.482247	-0.0745217	0.514174	-0.394938	0.42164	0.493188	-0.294262	0.511987	0.308501	-0.0500937	-0.464549	0.0146984	-0.528721	0.528315	0.54092	0.381319	-0.0192321	0.296808	0.0233161	-0.00550983	-0.308349	-0.528215	0.296156	0.0521235	0.483974	0.369532	0.465805	-0.378951	0.130629	-0.225233	0.00513354	-0.420448	-0.231308	0.246636	-0.542593	0.232552	0.00563928
[truncated: 374 more columns]

## Sheet: S5
Table S5:Gene importance score
items	item_weights
TRDC	0.0440985
TP53	0.0426683
CD40LG	0.0304843
TUBA1A	0.0291466
PTP4A1	0.0220294
XCL1	0.0213706
HLA-DPA1	0.0201526
RPS21	0.0199137
ETHE1	0.0198837
CD74	0.0189002
RPL26	0.0167426
RHOF	0.0156309
HPGD	0.0140575
TRGC1	0.0132132
FLT3LG	0.0128425
IGHM	0.0114355
RPS10-NUDT3	0.0112975
RPS20	0.0111844
RPS26	0.0104687
AKT1	0.010344
TLE4	0.00987454
BCL2	0.00984439
PHLDA1	0.00959145
ATP8A1	0.00958264
IFNG	0.00913445
RPL13	0.00896583
RPL36AL	0.00858107
RPS4Y1	0.00849684
PLPP1	0.00847692
UBA52	0.0081219
JAML	0.00806347
SPN	0.00804907
METRNL	0.00802903
ABHD3	0.00802292
RPS2	0.00785906
PBXIP1	0.0078385
TAGAP	0.00752718
CD38	0.0075114
RPS15	0.00743008
SRC	0.00731867
TNF	0.00725463
RPS17	0.00710106
PTGER4	0.00699456
ICAM3	0.00693308
TSC22D3	0.00687712
SLC7A5	0.00673172
CD7	0.00671196
TXNIP	0.00650689
RPS28	0.00647373
NEDD9	0.00646056
GPR171	0.00644741
RPL29	0.00634213
RPL30	0.00608783
RGS2	0.00607267
RPL17	0.00603778
ZFAS1	0.00599156
RPL18	0.00587163
RPS8	0.00557953
IGHA1	0.00553431
IL1R2	0.00549229
POU2F2	0.0054672
CDKN1A	0.00545262
HMOX1	0.00544361
ACAA2	0.00531153
IGLC2	0.00526546
LAG3	0.00520539
S100A11	0.00512146
MXD1	0.00508733
MAL	0.00486466
MED1	0.00470755
ANKRD35	0.00464567
CD79B	0.00464202
RPS23	0.00464117
RPL12	0.00451344
ITM2A	0.0044672
MATK	0.00441681
CD27	0.00427278
PVT1	0.0042616
MGAT4A	0.00426061
ABI3	0.00418819
EEF2	0.00416606
RPL22	0.00411219
RPL5	0.00410895
RORA	0.0039913
RPL7A	0.00392741
RPSA	0.00392362
XCL2	0.00388724
RPS9	0.00388373
GZMM	0.00385243
RAB27A	0.00378391
FKBP5	0.00377071
NCF1	0.00372911
FAU	0.0037276
RPL8	0.00360819
THEMIS	0.00348652
GNB1	0.00347597
RPS10	0.00341378
RPL28	0.00335786
MT1E	0.0033551
RPL11	0.00332907
RPL23A	0.00327944
RPS4X	0.00326411
UGP2	0.00319127
IGHA2	0.00317799
RPL21	0.00316141
RPL24	0.00315147
RPL35	0.00314053
JCHAIN	0.00309653
FBLN7	0.00308239
RPS16	0.00300175
PRKACB	0.00288593
ZC3H12D	0.00287168
CSF1	0.00278302
CD4	0.00270368
RPS24	0.00269448
CD48	0.00268289
RHOH	0.0026336
RNF125	0.0026208
SLC20A1	0.00259441
RPL27	0.00255818
CITED2	0.00251804
IL6	0.00251402
RPS3A	0.00246963
EPHX2	0.0023913
RIC3	0.00237164
RGS16	0.00234351
MVP	0.00231862
MT2A	0.00230187
RPS5	0.002283
RPS19	0.00227031
MT1X	0.00223073
ITGB7	0.00216145
RPL34	0.00208727
RPS14	0.00207695
PRKACA	0.00205706
RPL10	0.00204858
SGK1	0.0020385
DUSP1	0.00202396
RPL36A	0.00197194
CLECL1	0.00179477
RPS29	0.00172732
RASGRP2	0.00169966
TOX2	0.00166234
IGLC3	0.00152185
ZEB2	0.00151823
RPL27A	0.00149911
RPL23	0.00149777
LRRN3	0.00146868
RPL19	0.00139635
MT1F	0.00136318
RPL26L1	0.00130427
HLA-DQA1	0.00125721
STAT3	0.00123859
SIT1	0.00120405
CD37	0.00120228
NBEAL1	0.00118895
SRI	0.00108155
RPL14	0.00105617
RPLP0	0.00102618
RPL13A	0.00101731
GBP3	0.000936642
C16orf54	0.000893064
RPL35A	0.000884317
GLIPR2	0.000816865
RPL15	0.000814126
PTGER2	0.000743677
RPL9	0.00070764
CTSW	0.000700984
P2RY10	0.00066446
CCL5	0.00066128
RPS3	0.000657886
KLRB1	0.000626861
IGKC	0.000618703
LIMA1	0.000616797
AKAP5	0.000560434
RPS27	0.000548375
DUSP4	0.000537359
HSPA2	0.000488339
RPS15A	0.000470196
FCMR	0.0004675
RPS13	0.000398545
RPS25	0.00039532
FAM107B	0.000391972
SLAMF1	0.000389729
ITM2C	0.000366782
RPS12	0.000348386
STX11	0.000338525
RPL18A	0.000333662
RPS6	0.000332387
EGFR	0.000326434
SPOCK2	0.000302692
PMAIP1	0.000287764
RPL31	0.000263922
SUN2	0.00025584
CD52	0.000228767
AKAP13	0.000218245
MAF	0.000217053
RPS7	0.000214238
HLA-DPB1	0.000199673
CERK	0.000197034
CAMK4	0.000187064
CCR7	0.000175466
NR3C1	0.000172542
PLAC8	0.000158995
CD247	0.000154865
LSP1	0.000150885
GIMAP7	0.000123423
RPL6	0.000115887
RPL10A	9.50299e-05
RPL37A	9.0961e-05
RPL3	8.04151e-05
PAG1	7.67141e-05
TESPA1	7.45185e-05
GIMAP4	6.41972e-05
IL2RB	6.32079e-05
TRGC2	5.53154e-05
RPL7	5.42303e-05
RPS18	4.70088e-05
RPL37	4.43698e-05
SLA2	4.15026e-05
TRG-AS1	4.08902e-05
RPS11	3.96223e-05
CD96	3.92675e-05
MAP4K1	3.64184e-05
DOK2	3.50125e-05
RPL38	3.32415e-05
RPL36	2.9641e-05
IL10RA	2.778e-05
RPS27A	2.62169e-05
GIMAP1	2.55485e-05
GNG2	2.16644e-05
RPL4	2.11628e-05
RPL17-C18orf32	3.29042e-06

## Sheet: S6
Table S6:HALLMARK importance score.
items	item_weights
HALLMARK_MYC_TARGETS_V2	0.812154
HALLMARK_INTERFERON_ALPHA_RESPONSE	0.756841
HALLMARK_ANGIOGENESIS	0.662184
HALLMARK_PANCREAS_BETA_CELLS	0.656
HALLMARK_WNT_BETA_CATENIN_SIGNALING	0.544559
HALLMARK_BILE_ACID_METABOLISM	0.464591
HALLMARK_IL6_JAK_STAT3_SIGNALING	0.453569
HALLMARK_CHOLESTEROL_HOMEOSTASIS	0.384247
HALLMARK_OXIDATIVE_PHOSPHORYLATION	0.37601
HALLMARK_EPITHELIAL_MESENCHYMAL_TRANSITION	0.36158
HALLMARK_PEROXISOME	0.35212
HALLMARK_IL2_STAT5_SIGNALING	0.333862
HALLMARK_COAGULATION	0.304218
HALLMARK_UV_RESPONSE_DN	0.29506
HALLMARK_SPERMATOGENESIS	0.270822
HALLMARK_ALLOGRAFT_REJECTION	0.270124
HALLMARK_MITOTIC_SPINDLE	0.267683
HALLMARK_HEDGEHOG_SIGNALING	0.260888
HALLMARK_TGF_BETA_SIGNALING	0.257323
HALLMARK_KRAS_SIGNALING_DN	0.247562
HALLMARK_KRAS_SIGNALING_UP	0.242552
HALLMARK_FATTY_ACID_METABOLISM	0.22598
HALLMARK_PROTEIN_SECRETION	0.214772
HALLMARK_TNFA_SIGNALING_VIA_NFKB	0.210747
HALLMARK_COMPLEMENT	0.210646
HALLMARK_REACTIVE_OXYGEN_SPECIES_PATHWAY	0.192984
HALLMARK_E2F_TARGETS	0.190947
HALLMARK_APICAL_SURFACE	0.189147
HALLMARK_HYPOXIA	0.174237
HALLMARK_INFLAMMATORY_RESPONSE	0.164318
HALLMARK_P53_PATHWAY	0.158859
HALLMARK_UNFOLDED_PROTEIN_RESPONSE	0.158556
HALLMARK_DNA_REPAIR	0.154912
HALLMARK_ESTROGEN_RESPONSE_EARLY	0.147678
HALLMARK_MYOGENESIS	0.144414
HALLMARK_NOTCH_SIGNALING	0.138814
HALLMARK_MYC_TARGETS_V1	0.134567
HALLMARK_ADIPOGENESIS	0.120344
HALLMARK_MTORC1_SIGNALING	0.119503
HALLMARK_ESTROGEN_RESPONSE_LATE	0.116467
HALLMARK_APICAL_JUNCTION	0.115474
HALLMARK_APOPTOSIS	0.114246
HALLMARK_G2M_CHECKPOINT	0.112883
HALLMARK_ANDROGEN_RESPONSE	0.108091
HALLMARK_XENOBIOTIC_METABOLISM	0.102269
HALLMARK_GLYCOLYSIS	0.0882671
HALLMARK_INTERFERON_GAMMA_RESPONSE	0.0824771
HALLMARK_UV_RESPONSE_UP	0.0636743
HALLMARK_HEME_METABOLISM	0.0610146
HALLMARK_PI3K_AKT_MTOR_SIGNALING	0.0329277

## Sheet: S7
Table S7: KEGG importance score.
items	item_weights
KEGG_RIBOFLAVIN_METABOLISM	0.250422
KEGG_HEMATOPOIETIC_CELL_LINEAGE	0.220294
KEGG_PHENYLALANINE_METABOLISM	0.116518
KEGG_MISMATCH_REPAIR	0.10798
KEGG_AUTOIMMUNE_THYROID_DISEASE	0.0805283
KEGG_SYSTEMIC_LUPUS_ERYTHEMATOSUS	0.0797377
KEGG_PANTOTHENATE_AND_COA_BIOSYNTHESIS	0.0793255
KEGG_NITROGEN_METABOLISM	0.0778064
KEGG_ALPHA_LINOLENIC_ACID_METABOLISM	0.0777427
KEGG_NICOTINATE_AND_NICOTINAMIDE_METABOLISM	0.0733792
KEGG_REGULATION_OF_AUTOPHAGY	0.0720166
KEGG_ECM_RECEPTOR_INTERACTION	0.0695738
KEGG_ABC_TRANSPORTERS	0.0688706
KEGG_PRIMARY_BILE_ACID_BIOSYNTHESIS	0.0674479
KEGG_COMPLEMENT_AND_COAGULATION_CASCADES	0.0639441
KEGG_STEROID_BIOSYNTHESIS	0.063208
KEGG_RNA_POLYMERASE	0.0629757
KEGG_NATURAL_KILLER_CELL_MEDIATED_CYTOTOXICITY	0.0617074
KEGG_RIBOSOME	0.0594396
KEGG_PRIMARY_IMMUNODEFICIENCY	0.0579105
KEGG_DNA_REPLICATION	0.0576008
KEGG_LINOLEIC_ACID_METABOLISM	0.0571398
KEGG_ASCORBATE_AND_ALDARATE_METABOLISM	0.0530946
KEGG_RENIN_ANGIOTENSIN_SYSTEM	0.0526339
KEGG_FOLATE_BIOSYNTHESIS	0.0498026
KEGG_VIRAL_MYOCARDITIS	0.0495902
KEGG_LONG_TERM_DEPRESSION	0.0480465
KEGG_PENTOSE_AND_GLUCURONATE_INTERCONVERSIONS	0.0463259
KEGG_PHOSPHATIDYLINOSITOL_SIGNALING_SYSTEM	0.0454795
KEGG_TYPE_I_DIABETES_MELLITUS	0.0450624
KEGG_HEDGEHOG_SIGNALING_PATHWAY	0.0445602
KEGG_NOD_LIKE_RECEPTOR_SIGNALING_PATHWAY	0.0432326
KEGG_TAURINE_AND_HYPOTAURINE_METABOLISM	0.0431154
KEGG_TRYPTOPHAN_METABOLISM	0.0405883
KEGG_LYSINE_DEGRADATION	0.0398043
KEGG_CIRCADIAN_RHYTHM_MAMMAL	0.0388562
KEGG_BASAL_CELL_CARCINOMA	0.0386769
KEGG_STEROID_HORMONE_BIOSYNTHESIS	0.038128
KEGG_SULFUR_METABOLISM	0.0378764
KEGG_PROTEIN_EXPORT	0.0377756
KEGG_UBIQUITIN_MEDIATED_PROTEOLYSIS	0.0360015
KEGG_HOMOLOGOUS_RECOMBINATION	0.0350205
KEGG_GLYCOSPHINGOLIPID_BIOSYNTHESIS_GLOBO_SERIES	0.0343896
KEGG_GLYCINE_SERINE_AND_THREONINE_METABOLISM	0.0333731
KEGG_CYSTEINE_AND_METHIONINE_METABOLISM	0.0325545
KEGG_ALDOSTERONE_REGULATED_SODIUM_REABSORPTION	0.0323981
KEGG_OTHER_GLYCAN_DEGRADATION	0.0322453
KEGG_GLUTATHIONE_METABOLISM	0.0322191
KEGG_NEUROACTIVE_LIGAND_RECEPTOR_INTERACTION	0.0316369
KEGG_HYPERTROPHIC_CARDIOMYOPATHY_HCM	0.0310323
KEGG_PROPANOATE_METABOLISM	0.030645
KEGG_GLYCOSAMINOGLYCAN_DEGRADATION	0.0302331
KEGG_B_CELL_RECEPTOR_SIGNALING_PATHWAY	0.030113
KEGG_ASTHMA	0.0298399
KEGG_VALINE_LEUCINE_AND_ISOLEUCINE_BIOSYNTHESIS	0.0286336
KEGG_ANTIGEN_PROCESSING_AND_PRESENTATION	0.0286218
KEGG_DRUG_METABOLISM_OTHER_ENZYMES	0.0280081
KEGG_FATTY_ACID_METABOLISM	0.0279183
KEGG_FRUCTOSE_AND_MANNOSE_METABOLISM	0.0278801
KEGG_OLFACTORY_TRANSDUCTION	0.0277668
KEGG_P53_SIGNALING_PATHWAY	0.0274094
KEGG_HISTIDINE_METABOLISM	0.0265936
KEGG_OXIDATIVE_PHOSPHORYLATION	0.0265412
KEGG_LIMONENE_AND_PINENE_DEGRADATION	0.0262327
KEGG_BETA_ALANINE_METABOLISM	0.0258852
KEGG_GLYCOSPHINGOLIPID_BIOSYNTHESIS_LACTO_AND_NEOLACTO_SERIES	0.0248645
KEGG_PEROXISOME	0.0247795
KEGG_GALACTOSE_METABOLISM	0.0238954
KEGG_PROXIMAL_TUBULE_BICARBONATE_RECLAMATION	0.0237917
KEGG_PARKINSONS_DISEASE	0.0232472
KEGG_PATHOGENIC_ESCHERICHIA_COLI_INFECTION	0.0231396
KEGG_GRAFT_VERSUS_HOST_DISEASE	0.0227846
KEGG_O_GLYCAN_BIOSYNTHESIS	0.0225669
KEGG_BLADDER_CANCER	0.0220841
KEGG_ETHER_LIPID_METABOLISM	0.021746
KEGG_STARCH_AND_SUCROSE_METABOLISM	0.0212447
KEGG_GLYCEROLIPID_METABOLISM	0.0202469
KEGG_ONE_CARBON_POOL_BY_FOLATE	0.0201173
KEGG_GLYCOSAMINOGLYCAN_BIOSYNTHESIS_CHONDROITIN_SULFATE	0.0200928
KEGG_NON_HOMOLOGOUS_END_JOINING	0.0195923
KEGG_TYPE_II_DIABETES_MELLITUS	0.0191493
KEGG_PYRUVATE_METABOLISM	0.0190975
KEGG_MATURITY_ONSET_DIABETES_OF_THE_YOUNG	0.0180531
KEGG_BIOSYNTHESIS_OF_UNSATURATED_FATTY_ACIDS	0.0180097
KEGG_GLYOXYLATE_AND_DICARBOXYLATE_METABOLISM	0.0177899
KEGG_TERPENOID_BACKBONE_BIOSYNTHESIS	0.0177541
KEGG_SPHINGOLIPID_METABOLISM	0.0174065
KEGG_MELANOMA	0.0171418
KEGG_GLYCOSPHINGOLIPID_BIOSYNTHESIS_GANGLIO_SERIES	0.017019
KEGG_DORSO_VENTRAL_AXIS_FORMATION	0.0156992
KEGG_AMINOACYL_TRNA_BIOSYNTHESIS	0.015372
KEGG_PENTOSE_PHOSPHATE_PATHWAY	0.0152761
KEGG_RETINOL_METABOLISM	0.0147938
KEGG_ACUTE_MYELOID_LEUKEMIA	0.0147603
KEGG_NEUROTROPHIN_SIGNALING_PATHWAY	0.0144909
KEGG_BUTANOATE_METABOLISM	0.0142624
KEGG_CARDIAC_MUSCLE_CONTRACTION	0.013732
KEGG_NUCLEOTIDE_EXCISION_REPAIR	0.0134357
KEGG_INTESTINAL_IMMUNE_NETWORK_FOR_IGA_PRODUCTION	0.0130201
KEGG_VALINE_LEUCINE_AND_ISOLEUCINE_DEGRADATION	0.0124719
KEGG_GLYCOSAMINOGLYCAN_BIOSYNTHESIS_HEPARAN_SULFATE	0.0122608
KEGG_HUNTINGTONS_DISEASE	0.0117417
KEGG_NOTCH_SIGNALING_PATHWAY	0.0112486
KEGG_CELL_ADHESION_MOLECULES_CAMS	0.0112212
KEGG_ARACHIDONIC_ACID_METABOLISM	0.0112168
KEGG_BASE_EXCISION_REPAIR	0.0109179
KEGG_SNARE_INTERACTIONS_IN_VESICULAR_TRANSPORT	0.0106587
KEGG_ALLOGRAFT_REJECTION	0.0104964
KEGG_LYSOSOME	0.0104083
KEGG_T_CELL_RECEPTOR_SIGNALING_PATHWAY	0.0100591
KEGG_PORPHYRIN_AND_CHLOROPHYLL_METABOLISM	0.00994267
KEGG_GAP_JUNCTION	0.00991131
KEGG_GLYCOSAMINOGLYCAN_BIOSYNTHESIS_KERATAN_SULFATE	0.00980706
KEGG_GLYCOLYSIS_GLUCONEOGENESIS	0.00946879
KEGG_DRUG_METABOLISM_CYTOCHROME_P450	0.00927071
KEGG_LEISHMANIA_INFECTION	0.0091304
KEGG_N_GLYCAN_BIOSYNTHESIS	0.00888516
KEGG_BASAL_TRANSCRIPTION_FACTORS	0.00865487
KEGG_LEUKOCYTE_TRANSENDOTHELIAL_MIGRATION	0.0086481
KEGG_PROTEASOME	0.0086079
KEGG_RENAL_CELL_CARCINOMA	0.00832247
KEGG_EPITHELIAL_CELL_SIGNALING_IN_HELICOBACTER_PYLORI_INFECTION	0.00825707
KEGG_TYROSINE_METABOLISM	0.00791556
KEGG_PRION_DISEASES	0.0078942
KEGG_GLYCOSYLPHOSPHATIDYLINOSITOL_GPI_ANCHOR_BIOSYNTHESIS	0.00788564
KEGG_ARRHYTHMOGENIC_RIGHT_VENTRICULAR_CARDIOMYOPATHY_ARVC	0.00721467
KEGG_AMINO_SUGAR_AND_NUCLEOTIDE_SUGAR_METABOLISM	0.00718691
KEGG_TASTE_TRANSDUCTION	0.00701211
KEGG_ALANINE_ASPARTATE_AND_GLUTAMATE_METABOLISM	0.00693459
KEGG_VIBRIO_CHOLERAE_INFECTION	0.00686249
KEGG_RIG_I_LIKE_RECEPTOR_SIGNALING_PATHWAY	0.00668235
KEGG_CITRATE_CYCLE_TCA_CYCLE	0.00615295
KEGG_PPAR_SIGNALING_PATHWAY	0.00564222
KEGG_INOSITOL_PHOSPHATE_METABOLISM	0.00557384
KEGG_AMYOTROPHIC_LATERAL_SCLEROSIS_ALS	0.00521155
KEGG_CYTOSOLIC_DNA_SENSING_PATHWAY	0.00504262
KEGG_ADIPOCYTOKINE_SIGNALING_PATHWAY	0.00450011
KEGG_TGF_BETA_SIGNALING_PATHWAY	0.00446848
KEGG_PYRIMIDINE_METABOLISM	0.00441078
KEGG_FC_EPSILON_RI_SIGNALING_PATHWAY	0.00429015
KEGG_RNA_DEGRADATION	0.00407969
KEGG_MELANOGENESIS	0.00403808
KEGG_AXON_GUIDANCE	0.00323965
KEGG_PANCREATIC_CANCER	0.00318408
KEGG_CALCIUM_SIGNALING_PATHWAY	0.00304949
KEGG_GLYCEROPHOSPHOLIPID_METABOLISM	0.00285985
KEGG_GNRH_SIGNALING_PATHWAY	0.00280743
KEGG_APOPTOSIS	0.00242277
KEGG_METABOLISM_OF_XENOBIOTICS_BY_CYTOCHROME_P450	0.00205963
KEGG_VASOPRESSIN_REGULATED_WATER_REABSORPTION	0.00167546
KEGG_INSULIN_SIGNALING_PATHWAY	0.00162948
KEGG_GLIOMA	0.00159462
KEGG_ARGININE_AND_PROLINE_METABOLISM	0.00151388
KEGG_ENDOMETRIAL_CANCER	0.0014222
KEGG_ALZHEIMERS_DISEASE	0.00133494
KEGG_THYROID_CANCER	0.0012993
KEGG_SELENOAMINO_ACID_METABOLISM	0.00110185
KEGG_CELL_CYCLE	0.0010713
KEGG_DILATED_CARDIOMYOPATHY	0.000960386
KEGG_SPLICEOSOME	0.000831786
KEGG_TOLL_LIKE_RECEPTOR_SIGNALING_PATHWAY	0.000776791
KEGG_REGULATION_OF_ACTIN_CYTOSKELETON	0.000572253
KEGG_VASCULAR_SMOOTH_MUSCLE_CONTRACTION	0.000555448
KEGG_JAK_STAT_SIGNALING_PATHWAY	0.000552339
KEGG_TIGHT_JUNCTION	0.000546381
KEGG_NON_SMALL_CELL_LUNG_CANCER	0.000340379
KEGG_CYTOKINE_CYTOKINE_RECEPTOR_INTERACTION	0.000325629
KEGG_PROSTATE_CANCER	0.000172245
KEGG_LONG_TERM_POTENTIATION	0.000106964
KEGG_FC_GAMMA_R_MEDIATED_PHAGOCYTOSIS	8.86973e-05
KEGG_ADHERENS_JUNCTION	6.40477e-05
KEGG_ERBB_SIGNALING_PATHWAY	5.27495e-05
KEGG_PURINE_METABOLISM	4.87797e-05
KEGG_SMALL_CELL_LUNG_CANCER	1.64466e-05
KEGG_VEGF_SIGNALING_PATHWAY	1.60362e-05
KEGG_ENDOCYTOSIS	1.436e-05
KEGG_PROGESTERONE_MEDIATED_OOCYTE_MATURATION	1.29748e-05
KEGG_CHRONIC_MYELOID_LEUKEMIA	1.06274e-05
KEGG_FOCAL_ADHESION	7.94962e-06
KEGG_CHEMOKINE_SIGNALING_PATHWAY	6.61165e-06
KEGG_MTOR_SIGNALING_PATHWAY	5.97872e-06
KEGG_COLORECTAL_CANCER	5.84372e-06
KEGG_OOCYTE_MEIOSIS	5.44832e-06
KEGG_WNT_SIGNALING_PATHWAY	4.56436e-06
KEGG_MAPK_SIGNALING_PATHWAY	4.12223e-06
KEGG_PATHWAYS_IN_CANCER	3.82698e-06

## Sheet: S8
Table S8:Risk score (TCGA bulk data as model input).
TCGA-AA-A00K	0.201962
TCGA-D5-5538	0.313229
TCGA-AA-A00A	0.288002
TCGA-AA-A02K	0.458296
TCGA-D5-6922	0.182039
TCGA-AD-5900	0.370012
TCGA-AA-3495	0.0901947
TCGA-AD-6888	0.0494344
TCGA-CA-5256	0.390189
TCGA-G4-6299	0.206876
TCGA-AZ-4313	0.206693
TCGA-A6-2686	0.281682
TCGA-F4-6854	0.333727
TCGA-CA-5254	0.146525
TCGA-CK-5916	0.502561
TCGA-AA-A01X	0.150079
TCGA-A6-2678	0.139916
TCGA-A6-2671	0.220963
TCGA-G4-6304	0.269746
TCGA-AA-3866	0.117489
TCGA-AY-4071	0.273744
TCGA-AA-3655	0.164994
TCGA-AA-A02E	0.133696
TCGA-AA-3510	0.345998
TCGA-AA-3561	0.411463
TCGA-D5-6930	0.499924
TCGA-AU-6004	0.234479
TCGA-F4-6461	0.217696
TCGA-AA-3675	0.223099
TCGA-D5-6926	0.228463
TCGA-A6-2684	0.194242
TCGA-CM-5868	0.257964
TCGA-AA-A00O	0.0491427
TCGA-D5-5540	0.278418
TCGA-A6-6137	0.12353
TCGA-A6-5667	0.109176
TCGA-G4-6628	0.580886
TCGA-AY-6196	0.18364
TCGA-CK-5913	0.449005
TCGA-AA-3688	0.283742
TCGA-F4-6460	0.232998
TCGA-AA-3548	0.0870672
TCGA-CM-6172	0.407581
TCGA-AA-3844	0.287374
TCGA-AZ-4308	0.185807
TCGA-A6-3808	0.059135
TCGA-AA-A00L	0.143579
TCGA-CM-6161	0.759518
TCGA-AA-3980	0.279749
TCGA-CM-5341	0.220883
TCGA-CK-4951	0.671864
TCGA-AA-3869	0.139497
TCGA-QG-A5YX	0.474644
TCGA-F4-6808	0.107232
TCGA-G4-6626	0.32096
TCGA-G4-6294	0.280188
TCGA-AA-3858	0.220011
TCGA-DM-A28F	0.252934
TCGA-CA-5797	0.102986
TCGA-A6-6138	0.19296
TCGA-G4-6307	0.242753
TCGA-AY-6386	0.30067
TCGA-AZ-4614	0.282475
TCGA-AA-3555	0.131975
TCGA-AM-5820	0.232072
TCGA-AA-3560	0.214549
TCGA-D5-6541	0.178502
TCGA-CM-6676	0.269902
TCGA-A6-6649	0.134386
TCGA-AA-3812	0.149482
TCGA-A6-3807	0.0253669
TCGA-AA-A01Q	0.441225
TCGA-AA-3956	0.0294827
TCGA-A6-2681	0.205422
TCGA-AA-3841	0.0567874
TCGA-CM-4752	0.201266
TCGA-WS-AB45	0.377677
TCGA-DM-A280	0.232406
TCGA-QG-A5Z2	0.369029
TCGA-AA-3496	0.234585
TCGA-A6-A56B	0.0297463
TCGA-A6-6780	0.426156
TCGA-4N-A93T	0.414797
TCGA-AA-3930	0.870159
TCGA-CK-6747	0.1551
TCGA-CA-6715	0.189432
TCGA-A6-3809	0.175393
TCGA-G4-6588	0.520137
TCGA-AZ-6605	0.216874
TCGA-DM-A1D4	0.365848
TCGA-F4-6807	0.155628
TCGA-QG-A5YW	0.310824
TCGA-CK-6748	0.137308
TCGA-A6-5662	0.207336
TCGA-CM-6163	0.0807085
TCGA-AA-3664	0.058427
TCGA-A6-6652	0.1989
TCGA-D5-6538	0.375764
TCGA-CM-5860	0.0871597
TCGA-AA-A01K	0.0338531
TCGA-AA-3532	0.158534
TCGA-AA-3696	0.00756579
TCGA-AA-3681	0.116661
TCGA-G4-6314	0.087837
TCGA-D5-6532	0.221262
TCGA-CM-5862	0.126473
TCGA-CM-5861	0.157285
TCGA-AZ-6600	0.347391
TCGA-AA-A01R	0.735103
TCGA-AA-3525	0.655412
TCGA-AA-A00Z	0.133489
TCGA-A6-5659	0.126168
TCGA-A6-4107	0.188783
TCGA-AZ-6598	0.0931196
TCGA-G4-6322	0.167836
TCGA-AA-3692	0.397436
TCGA-AZ-4323	0.3382
TCGA-A6-6781	0.255722
TCGA-AZ-4315	0.184126
TCGA-AA-3534	0.169457
TCGA-CA-6718	0.37592
TCGA-G4-6295	0.355032
TCGA-A6-2677	0.199697
TCGA-AD-A5EK	0.379655
TCGA-AZ-4616	0.417685
TCGA-D5-6920	0.165943
TCGA-F4-6809	0.339733
TCGA-AZ-6599	0.309518
TCGA-DM-A1DA	0.424724
TCGA-DM-A28K	0.333909
TCGA-A6-6782	0.296651
TCGA-AA-3531	0.318833
TCGA-A6-2674	0.0346973
TCGA-AA-3877	0.147654
TCGA-NH-A6GA	0.379489
TCGA-AA-3986	0.188214
TCGA-CK-4952	0.291043
TCGA-A6-6141	0.167005
TCGA-G4-6625	0.271146
TCGA-AA-A02H	0.0192838
TCGA-CK-4948	0.353927
TCGA-AA-3673	0.131343
TCGA-AA-3947	0.0284811
TCGA-AA-3488	0.141897
TCGA-AA-3970	0.071591
TCGA-F4-6704	0.409632
TCGA-AY-A8YK	0.126318
TCGA-CM-4750	0.144666
TCGA-A6-6142	0.295434
TCGA-AA-3864	0.89029
TCGA-AA-3870	0.0573187
TCGA-CK-5912	0.116737
TCGA-AA-3667	0.103596
TCGA-CM-6167	0.128934
TCGA-AA-3867	0.0461567
TCGA-CM-4743	0.266902
TCGA-DM-A28M	0.45721
TCGA-AA-3554	0.332448
TCGA-AA-3517	0.115271
TCGA-AA-3968	0.245951
TCGA-AA-3697	0.393174
TCGA-AA-3516	0.400648
TCGA-AA-3949	0.351568
TCGA-A6-5657	0.311381
TCGA-G4-6309	0.359705
TCGA-A6-5664	0.182166
TCGA-CM-6162	0.315417
TCGA-AA-3680	0.136622
TCGA-D5-6530	0.770797
TCGA-AA-3660	0.470143
TCGA-AA-3556	0.0312097
TCGA-CM-6165	0.206732
TCGA-AA-3710	0.437782
TCGA-AA-3818	0.366541
TCGA-AA-A00W	0.11495
TCGA-A6-2680	0.226702
TCGA-DM-A1D7	0.581104
TCGA-DM-A28G	0.349657
TCGA-A6-2683	0.306176
TCGA-G4-6320	0.38639
TCGA-AA-3549	0.31055
TCGA-AA-3685	0.299273
TCGA-DM-A282	0.319827
TCGA-CM-6171	0.254883
TCGA-F4-6463	0.196326
TCGA-AA-3544	0.48494
TCGA-A6-2685	0.287467
TCGA-CM-6680	0.213825
TCGA-AA-A01T	0.16433
TCGA-AA-3973	0.267607
TCGA-F4-6570	0.274846
TCGA-AA-A01D	0.184832
TCGA-AD-6899	0.11038
TCGA-D5-6928	0.418773
TCGA-DM-A1D6	0.640019
TCGA-AA-A02F	0.134121
TCGA-AU-3779	0.07287
TCGA-A6-5656	0.0871871
TCGA-D5-6536	0.237239
TCGA-F4-6805	0.289329
TCGA-AA-A00N	0.119665
TCGA-AY-6197	0.231837
TCGA-G4-6321	0.212934
TCGA-DM-A28C	0.125792
TCGA-AZ-4682	0.306837
TCGA-AZ-6608	0.151198
TCGA-CM-6675	0.127268
TCGA-D5-6531	0.206704
TCGA-AA-3846	0.107001
TCGA-D5-6537	0.298785
TCGA-A6-5661	0.0920015
TCGA-CM-5864	0.27137
TCGA-AA-3520	0.675567
TCGA-AA-A00J	0.194393
TCGA-RU-A8FL	0.380464
TCGA-D5-6929	0.16234
TCGA-AA-3861	0.174273
TCGA-G4-6586	0.689127
TCGA-A6-6650	0.272202
TCGA-A6-5665	0.45808
TCGA-AA-3862	0.155755
TCGA-AD-6895	0.186924
TCGA-AA-3875	0.102492
TCGA-NH-A8F7	0.228896
TCGA-AA-3955	0.0309721
TCGA-A6-6653	0.417493
TCGA-CA-5255	0.0925291
TCGA-AA-A00F	0.0866703
TCGA-AA-A02O	0.286193
TCGA-DM-A0X9	0.342769
TCGA-AA-A02W	0.180248
TCGA-AZ-6601	0.179812
TCGA-AA-A01G	0.10709
TCGA-DM-A1HA	0.0687423
TCGA-NH-A50T	0.658427
TCGA-AA-3494	0.139502
TCGA-CM-4747	0.1511
TCGA-D5-6931	0.193611
TCGA-AA-3713	0.399211
TCGA-AZ-4681	0.14168
TCGA-G4-6297	0.0835177
TCGA-AA-A01S	0.194457
TCGA-CM-6679	0.101568
TCGA-A6-A567	0.0185479
TCGA-AA-A02J	0.136581
TCGA-CK-4947	0.372704
TCGA-A6-2682	0.23826
TCGA-A6-4105	0.222025
TCGA-AA-3542	0.224055
TCGA-AA-A029	0.0906061
TCGA-AA-3511	0.223295
TCGA-DM-A1HB	0.473824
TCGA-DM-A285	0.353484
TCGA-SS-A7HO	0.565783
TCGA-AA-3842	0.0317444
TCGA-AA-A01C	0.0267825
TCGA-AA-3509	0.200379
TCGA-AA-3939	0.385372
TCGA-T9-A92H	0.331396
TCGA-DM-A28E	0.49404
TCGA-CM-6169	0.0464137
TCGA-AD-6889	0.577023
TCGA-AA-A01I	0.440583
TCGA-4T-AA8H	0.157248
TCGA-AA-3524	0.0179007
TCGA-A6-A5ZU	0.0255625
TCGA-AA-3982	0.10931
TCGA-CM-6164	0.339084
TCGA-CK-5914	0.403346
TCGA-AY-4070	0.242435
TCGA-AZ-6607	0.165025
TCGA-AA-3854	0.152966
TCGA-CA-5796	0.187991
TCGA-AZ-5403	0.0983983
TCGA-A6-A566	0.358671
TCGA-AA-3492	0.371699
TCGA-AA-3941	0.0825012
TCGA-AA-3526	0.296046
TCGA-F4-6459	0.0444158
TCGA-A6-6654	0.296756
TCGA-AA-3994	0.211602
TCGA-AA-3543	0.66237
TCGA-AA-3502	0.177807
TCGA-CA-6716	0.0446658
TCGA-AA-3972	0.0828083
TCGA-G4-6311	0.219189
TCGA-A6-2676	0.37798
TCGA-DM-A0XD	0.329664
TCGA-D5-5541	0.197471
TCGA-CM-6674	0.402875
TCGA-AM-5821	0.161811
TCGA-F4-6856	0.208171
TCGA-A6-6648	0.0948244
TCGA-CM-6168	0.32266
TCGA-CK-6751	0.481057
TCGA-AA-A00Q	0.142907
TCGA-AA-A02R	0.58923
TCGA-CM-5863	0.131859
TCGA-CM-4748	0.0054775
TCGA-5M-AAT6	0.330484
TCGA-G4-6317	0.393939
TCGA-AA-3679	0.142908
TCGA-D5-6534	0.172994
TCGA-AA-3989	0.150386
TCGA-AA-3662	0.275403
TCGA-AY-A54L	0.196795
TCGA-AA-3514	0.526104
TCGA-AA-A02Y	0.609854
TCGA-AA-3666	0.143515
TCGA-A6-3810	0.0661955
TCGA-CM-4746	0.389714
TCGA-QG-A5Z1	0.08228
TCGA-AA-3975	0.0990456
TCGA-CA-6719	0.239856
TCGA-AA-3518	0.432138
TCGA-AA-3678	0.22255
TCGA-A6-2672	0.604364
TCGA-AA-3663	0.184197
TCGA-D5-6535	0.0845815
TCGA-DM-A28H	0.447094
TCGA-5M-AATE	0.122233
TCGA-AA-A017	0.212248
TCGA-AA-3815	0.71723
TCGA-D5-6927	0.441428
TCGA-AZ-5407	0.123033
TCGA-F4-6806	0.123713
TCGA-D5-6540	0.183889
TCGA-D5-6529	0.250728
TCGA-AA-3966	0.426707
TCGA-AA-3952	0.353764
TCGA-CM-6170	0.19023
TCGA-AA-A004	0.0851352
TCGA-AZ-4615	0.479359
TCGA-F4-6569	0.226402
TCGA-NH-A50V	0.187522
TCGA-AA-3950	0.227796
TCGA-CK-4950	0.0478123
TCGA-AZ-6606	0.292329
TCGA-AA-3489	0.272326
TCGA-DM-A1DB	0.412065
TCGA-AA-A03J	0.273862
TCGA-AA-3860	0.221085
TCGA-AY-A69D	0.307676
TCGA-CM-6166	0.091894
TCGA-AA-3979	0.081809
TCGA-CM-5344	0.160118
TCGA-D5-6923	0.247067
TCGA-CM-6677	0.261297
TCGA-AA-3855	0.242744
TCGA-NH-A50U	0.405771
TCGA-DM-A28A	0.275131
TCGA-CM-5348	0.213379
TCGA-QG-A5YV	0.314791
TCGA-AD-6965	0.353644
TCGA-AA-A01Z	0.10916
TCGA-AA-3715	0.183168
TCGA-AA-3811	0.0634743
TCGA-QL-A97D	0.559929
TCGA-D5-7000	0.434349
TCGA-DM-A1D9	0.280038
TCGA-AY-A71X	0.379706
TCGA-AA-A024	0.20483
TCGA-AA-3553	0.171496
TCGA-AA-3538	0.0843051
TCGA-G4-6315	0.254708
TCGA-NH-A6GB	0.268327
TCGA-AZ-4684	0.426092
TCGA-3L-AA1B	0.135739
TCGA-AD-6548	0.3195
TCGA-AA-3831	0.140973
TCGA-DM-A0XF	0.388624
TCGA-D5-6924	0.17655
TCGA-CM-4744	0.488157
TCGA-CM-6678	0.293506
TCGA-AA-A00R	0.986238
TCGA-AA-3522	0.585006
TCGA-A6-A565	0.296312
TCGA-CM-4751	0.187029
TCGA-AA-3848	0.151142
TCGA-AA-3971	0.130983
TCGA-A6-5660	0.214629
TCGA-AY-5543	0.148998
TCGA-AA-3530	0.151119
TCGA-F4-6855	0.250383
TCGA-DM-A288	0.231918
TCGA-G4-6310	0.11055
TCGA-G4-6303	0.647683
TCGA-D5-6898	0.0699611
TCGA-A6-6140	0.108626
TCGA-AA-3821	0.226107
TCGA-AA-3562	0.230388
TCGA-G4-6323	0.229349
TCGA-D5-6932	0.49027
TCGA-AA-A01P	0.341205
TCGA-AA-3851	0.078764
TCGA-G4-6293	0.153754
TCGA-CM-5349	0.303558
TCGA-AA-A01F	0.142226
TCGA-D5-5539	0.174738
TCGA-AA-3819	0.220582
TCGA-NH-A8F8	0.283
TCGA-AA-3552	0.147069
TCGA-AA-3506	0.0500175
TCGA-CA-6717	0.278959
TCGA-5M-AAT4	0.343149
TCGA-A6-6651	0.261208
TCGA-AA-A00E	0.0243074
TCGA-AA-3856	0.311923
TCGA-AA-3976	0.0204453
TCGA-A6-2679	0.366678
TCGA-AA-3837	0.011437
TCGA-DM-A1D0	0.42066
TCGA-G4-6627	0.230304
TCGA-A6-5666	0.123543
TCGA-AA-3833	0.232963
TCGA-NH-A6GC	0.26362
TCGA-AA-A010	0.019002
TCGA-A6-2675	0.131773
TCGA-AA-A00D	0.276272
TCGA-AA-A00U	0.111959
TCGA-AA-A01V	0.347593
TCGA-AA-3519	0.0361854
TCGA-F4-6703	0.181244

## Sheet: S9
Table S9:Risk score (HALLMARK-GSVA as model input).
TCGA-AA-A00K	0.17387
TCGA-D5-5538	0.296009
TCGA-AA-A00A	0.270316
TCGA-AA-A02K	0.443732
TCGA-D5-6922	0.166091
TCGA-AD-5900	0.365652
TCGA-AA-3495	0.109701
TCGA-AD-6888	0.0875034
TCGA-CA-5256	0.404723
TCGA-G4-6299	0.198025
TCGA-AZ-4313	0.223078
TCGA-A6-2686	0.266995
TCGA-F4-6854	0.30891
TCGA-CA-5254	0.139629
TCGA-CK-5916	0.516562
TCGA-AA-A01X	0.151605
TCGA-A6-2678	0.130547
TCGA-A6-2671	0.240836
TCGA-G4-6304	0.281265
TCGA-AA-3866	0.118383
TCGA-AY-4071	0.269954
TCGA-AA-3655	0.172843
TCGA-AA-A02E	0.142507
TCGA-AA-3510	0.35069
TCGA-AA-3561	0.417443
TCGA-D5-6930	0.509001
TCGA-AU-6004	0.240421
TCGA-F4-6461	0.224852
TCGA-AA-3675	0.230987
TCGA-D5-6926	0.227021
TCGA-A6-2684	0.201261
TCGA-CM-5868	0.249235
TCGA-AA-A00O	0.0484944
TCGA-D5-5540	0.257298
TCGA-A6-6137	0.112999
TCGA-A6-5667	0.119207
TCGA-G4-6628	0.564676
TCGA-AY-6196	0.170819
TCGA-CK-5913	0.438435
TCGA-AA-3688	0.254535
TCGA-F4-6460	0.226281
TCGA-AA-3548	0.0991806
TCGA-CM-6172	0.400504
TCGA-AA-3844	0.280649
TCGA-AZ-4308	0.195082
TCGA-A6-3808	0.0759312
TCGA-AA-A00L	0.111744
TCGA-CM-6161	0.748566
TCGA-AA-3980	0.261157
TCGA-CM-5341	0.216649
TCGA-CK-4951	0.651135
TCGA-AA-3869	0.127841
TCGA-QG-A5YX	0.451753
TCGA-F4-6808	0.104395
TCGA-G4-6626	0.309939
TCGA-G4-6294	0.308232
TCGA-AA-3858	0.215977
TCGA-DM-A28F	0.234311
TCGA-CA-5797	0.114067
TCGA-A6-6138	0.183444
TCGA-G4-6307	0.233173
TCGA-AY-6386	0.291689
TCGA-AZ-4614	0.276763
TCGA-AA-3555	0.118276
TCGA-AM-5820	0.239995
TCGA-AA-3560	0.18847
TCGA-D5-6541	0.177137
TCGA-CM-6676	0.261176
TCGA-A6-6649	0.121049
TCGA-AA-3812	0.150114
TCGA-A6-3807	0.0574139
TCGA-AA-A01Q	0.406997
TCGA-AA-3956	0.0354633
TCGA-A6-2681	0.194581
TCGA-AA-3841	0.0698134
TCGA-CM-4752	0.172787
TCGA-WS-AB45	0.42805
TCGA-DM-A280	0.247968
TCGA-QG-A5Z2	0.381621
TCGA-AA-3496	0.256669
TCGA-A6-A56B	0.0416246
TCGA-A6-6780	0.422404
TCGA-4N-A93T	0.414174
TCGA-AA-3930	0.788623
TCGA-CK-6747	0.138478
TCGA-CA-6715	0.178984
TCGA-A6-3809	0.186024
TCGA-G4-6588	0.499925
TCGA-AZ-6605	0.206806
TCGA-DM-A1D4	0.375025
TCGA-F4-6807	0.167305
TCGA-QG-A5YW	0.321938
TCGA-CK-6748	0.154287
TCGA-A6-5662	0.19036
TCGA-CM-6163	0.0984963
TCGA-AA-3664	0.0388459
TCGA-A6-6652	0.225135
TCGA-D5-6538	0.35844
TCGA-CM-5860	0.100186
TCGA-AA-A01K	0.0484224
TCGA-AA-3532	0.140581
TCGA-AA-3696	0.0183344
TCGA-AA-3681	0.125315
TCGA-G4-6314	0.110246
TCGA-D5-6532	0.205359
TCGA-CM-5862	0.115081
TCGA-CM-5861	0.159114
TCGA-AZ-6600	0.334178
TCGA-AA-A01R	0.747872
TCGA-AA-3525	0.645346
TCGA-AA-A00Z	0.121254
TCGA-A6-5659	0.130168
TCGA-A6-4107	0.188419
TCGA-AZ-6598	0.112284
TCGA-G4-6322	0.197814
TCGA-AA-3692	0.38278
TCGA-AZ-4323	0.331856
TCGA-A6-6781	0.201099
TCGA-AZ-4315	0.196595
TCGA-AA-3534	0.14818
TCGA-CA-6718	0.388671
TCGA-G4-6295	0.354311
TCGA-A6-2677	0.18058
TCGA-AD-A5EK	0.34966
TCGA-AZ-4616	0.41688
TCGA-D5-6920	0.169943
TCGA-F4-6809	0.307019
TCGA-AZ-6599	0.310875
TCGA-DM-A1DA	0.449745
TCGA-DM-A28K	0.325456
TCGA-A6-6782	0.288707
TCGA-AA-3531	0.313803
TCGA-A6-2674	0.033034
TCGA-AA-3877	0.145257
TCGA-NH-A6GA	0.375716
TCGA-AA-3986	0.191006
TCGA-CK-4952	0.280979
TCGA-A6-6141	0.14969
TCGA-G4-6625	0.265772
TCGA-AA-A02H	0.0205516
TCGA-CK-4948	0.317951
TCGA-AA-3673	0.1143
TCGA-AA-3947	0.0654031
TCGA-AA-3488	0.127003
TCGA-AA-3970	0.0762095
TCGA-F4-6704	0.406603
TCGA-AY-A8YK	0.111632
TCGA-CM-4750	0.121917
TCGA-A6-6142	0.270301
TCGA-AA-3864	0.857985
TCGA-AA-3870	0.0841857
TCGA-CK-5912	0.122764
TCGA-AA-3667	0.111067
TCGA-CM-6167	0.134249
TCGA-AA-3867	0.0481925
TCGA-CM-4743	0.258394
TCGA-DM-A28M	0.453766
TCGA-AA-3554	0.334764
TCGA-AA-3517	0.0606465
TCGA-AA-3968	0.226731
TCGA-AA-3697	0.386491
TCGA-AA-3516	0.422634
TCGA-AA-3949	0.346251
TCGA-A6-5657	0.335392
TCGA-G4-6309	0.343733
TCGA-A6-5664	0.192261
TCGA-CM-6162	0.291656
TCGA-AA-3680	0.117434
TCGA-D5-6530	0.756083
TCGA-AA-3660	0.457963
TCGA-AA-3556	0.0365304
TCGA-CM-6165	0.190187
TCGA-AA-3710	0.442079
TCGA-AA-3818	0.355836
TCGA-AA-A00W	0.113204
TCGA-A6-2680	0.248082
TCGA-DM-A1D7	0.512922
TCGA-DM-A28G	0.345092
TCGA-A6-2683	0.314824
TCGA-G4-6320	0.380591
TCGA-AA-3549	0.290857
TCGA-AA-3685	0.290813
TCGA-DM-A282	0.30828
TCGA-CM-6171	0.233035
TCGA-F4-6463	0.193656
TCGA-AA-3544	0.50136
TCGA-A6-2685	0.276541
TCGA-CM-6680	0.224174
TCGA-AA-A01T	0.159767
TCGA-AA-3973	0.237369
TCGA-F4-6570	0.262222
TCGA-AA-A01D	0.157549
TCGA-AD-6899	0.124692
TCGA-D5-6928	0.516222
TCGA-DM-A1D6	0.608858
TCGA-AA-A02F	0.125147
TCGA-AU-3779	0.0808498
TCGA-A6-5656	0.101517
TCGA-D5-6536	0.228214
TCGA-F4-6805	0.262769
TCGA-AA-A00N	0.113119
TCGA-AY-6197	0.214579
TCGA-G4-6321	0.206441
TCGA-DM-A28C	0.16836
TCGA-AZ-4682	0.297418
TCGA-AZ-6608	0.220678
TCGA-CM-6675	0.130865
TCGA-D5-6531	0.205144
TCGA-AA-3846	0.120669
TCGA-D5-6537	0.286376
TCGA-A6-5661	0.107138
TCGA-CM-5864	0.285884
TCGA-AA-3520	0.649724
TCGA-AA-A00J	0.19488
TCGA-RU-A8FL	0.371523
TCGA-D5-6929	0.180709
TCGA-AA-3861	0.179317
TCGA-G4-6586	0.702814
TCGA-A6-6650	0.283699
TCGA-A6-5665	0.447027
TCGA-AA-3862	0.149552
TCGA-AD-6895	0.187335
TCGA-AA-3875	0.105288
TCGA-NH-A8F7	0.192767
TCGA-AA-3955	0.0453173
TCGA-A6-6653	0.391113
TCGA-CA-5255	0.0962781
TCGA-AA-A00F	0.0661588
TCGA-AA-A02O	0.261142
TCGA-DM-A0X9	0.36488
TCGA-AA-A02W	0.177017
TCGA-AZ-6601	0.173954
TCGA-AA-A01G	0.0875637
TCGA-DM-A1HA	0.089506
TCGA-NH-A50T	0.646007
TCGA-AA-3494	0.14322
TCGA-CM-4747	0.126195
TCGA-D5-6931	0.198873
TCGA-AA-3713	0.411352
TCGA-AZ-4681	0.152137
TCGA-G4-6297	0.0985134
TCGA-AA-A01S	0.177295
TCGA-CM-6679	0.116004
TCGA-A6-A567	0.0423532
TCGA-AA-A02J	0.125344
TCGA-CK-4947	0.316217
TCGA-A6-2682	0.243677
TCGA-A6-4105	0.220225
TCGA-AA-3542	0.194953
TCGA-AA-A029	0.10805
TCGA-AA-3511	0.225685
TCGA-DM-A1HB	0.466684
TCGA-DM-A285	0.323758
TCGA-SS-A7HO	0.538861
TCGA-AA-3842	0.0291297
TCGA-AA-A01C	0.0306331
TCGA-AA-3509	0.198994
TCGA-AA-3939	0.392734
TCGA-T9-A92H	0.316681
TCGA-DM-A28E	0.478049
TCGA-CM-6169	0.042369
TCGA-AD-6889	0.592599
TCGA-AA-A01I	0.427844
TCGA-4T-AA8H	0.15489
TCGA-AA-3524	0.0266782
TCGA-A6-A5ZU	0.0283835
TCGA-AA-3982	0.0959055
TCGA-CM-6164	0.327683
TCGA-CK-5914	0.399295
TCGA-AY-4070	0.229107
TCGA-AZ-6607	0.160997
TCGA-AA-3854	0.147246
TCGA-CA-5796	0.195306
TCGA-AZ-5403	0.119118
TCGA-A6-A566	0.337
TCGA-AA-3492	0.349506
TCGA-AA-3941	0.086752
TCGA-AA-3526	0.291796
TCGA-F4-6459	0.0563264
TCGA-A6-6654	0.254098
TCGA-AA-3994	0.194838
TCGA-AA-3543	0.659502
TCGA-AA-3502	0.179691
TCGA-CA-6716	0.0577051
TCGA-AA-3972	0.0559919
TCGA-G4-6311	0.203503
TCGA-A6-2676	0.371345
TCGA-DM-A0XD	0.328774
TCGA-D5-5541	0.208189
TCGA-CM-6674	0.406747
TCGA-AM-5821	0.157986
TCGA-F4-6856	0.203868
TCGA-A6-6648	0.109254
TCGA-CM-6168	0.28568
TCGA-CK-6751	0.464702
TCGA-AA-A00Q	0.154921
TCGA-AA-A02R	0.575077
TCGA-CM-5863	0.126781
TCGA-CM-4748	0.0232744
TCGA-5M-AAT6	0.322065
TCGA-G4-6317	0.374844
TCGA-AA-3679	0.152758
TCGA-D5-6534	0.183999
TCGA-AA-3989	0.143844
TCGA-AA-3662	0.282525
TCGA-AY-A54L	0.207285
TCGA-AA-3514	0.550092
TCGA-AA-A02Y	0.572816
TCGA-AA-3666	0.146172
TCGA-A6-3810	0.0771686
TCGA-CM-4746	0.371586
TCGA-QG-A5Z1	0.103642
TCGA-AA-3975	0.108686
TCGA-CA-6719	0.232919
TCGA-AA-3518	0.391088
TCGA-AA-3678	0.210673
TCGA-A6-2672	0.604982
TCGA-AA-3663	0.166926
TCGA-D5-6535	0.109961
TCGA-DM-A28H	0.459266
TCGA-5M-AATE	0.131733
TCGA-AA-A017	0.225439
TCGA-AA-3815	0.712234
TCGA-D5-6927	0.437274
TCGA-AZ-5407	0.13557
TCGA-F4-6806	0.135263
TCGA-D5-6540	0.183332
TCGA-D5-6529	0.259628
TCGA-AA-3966	0.418736
TCGA-AA-3952	0.35091
TCGA-CM-6170	0.201423
TCGA-AA-A004	0.12035
TCGA-AZ-4615	0.444197
TCGA-F4-6569	0.221857
TCGA-NH-A50V	0.189732
TCGA-AA-3950	0.229764
TCGA-CK-4950	0.0915666
TCGA-AZ-6606	0.277819
TCGA-AA-3489	0.303729
TCGA-DM-A1DB	0.421069
TCGA-AA-A03J	0.279067
TCGA-AA-3860	0.202336
TCGA-AY-A69D	0.322131
TCGA-CM-6166	0.105933
TCGA-AA-3979	0.0826702
TCGA-CM-5344	0.147655
TCGA-D5-6923	0.269565
TCGA-CM-6677	0.270737
TCGA-AA-3855	0.223919
TCGA-NH-A50U	0.385012
TCGA-DM-A28A	0.274832
TCGA-CM-5348	0.20121
TCGA-QG-A5YV	0.318164
TCGA-AD-6965	0.336236
TCGA-AA-A01Z	0.124778
TCGA-AA-3715	0.171438
TCGA-AA-3811	0.086221
TCGA-QL-A97D	0.541322
TCGA-D5-7000	0.418965
TCGA-DM-A1D9	0.306046
TCGA-AY-A71X	0.387876
TCGA-AA-A024	0.179918
TCGA-AA-3553	0.166318
TCGA-AA-3538	0.0817212
TCGA-G4-6315	0.254024
TCGA-NH-A6GB	0.259019
TCGA-AZ-4684	0.413904
TCGA-3L-AA1B	0.136201
TCGA-AD-6548	0.302262
TCGA-AA-3831	0.142777
TCGA-DM-A0XF	0.377673
TCGA-D5-6924	0.168103
TCGA-CM-4744	0.502479
TCGA-CM-6678	0.301019
TCGA-AA-A00R	0.977855
TCGA-AA-3522	0.558018
TCGA-A6-A565	0.284153
TCGA-CM-4751	0.190914
TCGA-AA-3848	0.14106
TCGA-AA-3971	0.13363
TCGA-A6-5660	0.206016
TCGA-AY-5543	0.166511
TCGA-AA-3530	0.128384
TCGA-F4-6855	0.225161
TCGA-DM-A288	0.213285
TCGA-G4-6310	0.119127
TCGA-G4-6303	0.589314
TCGA-D5-6898	0.11003
TCGA-A6-6140	0.10444
TCGA-AA-3821	0.173156
TCGA-AA-3562	0.227147
TCGA-G4-6323	0.221512
TCGA-D5-6932	0.483132
TCGA-AA-A01P	0.339558
TCGA-AA-3851	0.0747421
TCGA-G4-6293	0.147028
TCGA-CM-5349	0.280495
TCGA-AA-A01F	0.128265
TCGA-D5-5539	0.171414
TCGA-AA-3819	0.230607
TCGA-NH-A8F8	0.266527
TCGA-AA-3552	0.159826
TCGA-AA-3506	0.0564279
TCGA-CA-6717	0.225909
TCGA-5M-AAT4	0.341248
TCGA-A6-6651	0.260549
TCGA-AA-A00E	0.0510798
TCGA-AA-3856	0.315852
TCGA-AA-3976	0.0283623
TCGA-A6-2679	0.377253
TCGA-AA-3837	0.0160469
TCGA-DM-A1D0	0.437806
TCGA-G4-6627	0.209185
TCGA-A6-5666	0.122512
TCGA-AA-3833	0.208684
TCGA-NH-A6GC	0.222018
TCGA-AA-A010	0.0229302
TCGA-A6-2675	0.122298
TCGA-AA-A00D	0.286521
TCGA-AA-A00U	0.103356
TCGA-AA-A01V	0.335614
TCGA-AA-3519	0.0316393
TCGA-F4-6703	0.198486

## Sheet: S10
Table S10:Risk score (KEGG-GSVA as model input).
TCGA-AA-A00K	0.180818
TCGA-D5-5538	0.308568
TCGA-AA-A00A	0.274705
TCGA-AA-A02K	0.459941
TCGA-D5-6922	0.179333
TCGA-AD-5900	0.381902
TCGA-AA-3495	0.0940458
TCGA-AD-6888	0.0682783
TCGA-CA-5256	0.390764
TCGA-G4-6299	0.212982
TCGA-AZ-4313	0.200452
TCGA-A6-2686	0.278679
TCGA-F4-6854	0.33373
TCGA-CA-5254	0.14107
TCGA-CK-5916	0.525093
TCGA-AA-A01X	0.142446
TCGA-A6-2678	0.149391
TCGA-A6-2671	0.220409
TCGA-G4-6304	0.275047
TCGA-AA-3866	0.122005
TCGA-AY-4071	0.265456
TCGA-AA-3655	0.171569
TCGA-AA-A02E	0.131873
TCGA-AA-3510	0.355599
TCGA-AA-3561	0.417105
TCGA-D5-6930	0.505532
TCGA-AU-6004	0.240565
TCGA-F4-6461	0.216983
TCGA-AA-3675	0.226614
TCGA-D5-6926	0.228094
TCGA-A6-2684	0.196007
TCGA-CM-5868	0.250331
TCGA-AA-A00O	0.0541973
TCGA-D5-5540	0.266347
TCGA-A6-6137	0.111908
TCGA-A6-5667	0.102735
TCGA-G4-6628	0.588475
TCGA-AY-6196	0.18068
TCGA-CK-5913	0.435067
TCGA-AA-3688	0.260061
TCGA-F4-6460	0.231527
TCGA-AA-3548	0.0950003
TCGA-CM-6172	0.394837
TCGA-AA-3844	0.278081
TCGA-AZ-4308	0.192979
TCGA-A6-3808	0.0581176
TCGA-AA-A00L	0.122574
TCGA-CM-6161	0.756948
TCGA-AA-3980	0.272457
TCGA-CM-5341	0.245964
TCGA-CK-4951	0.677622
TCGA-AA-3869	0.129289
TCGA-QG-A5YX	0.482461
TCGA-F4-6808	0.104518
TCGA-G4-6626	0.304732
TCGA-G4-6294	0.294721
TCGA-AA-3858	0.216076
TCGA-DM-A28F	0.258865
TCGA-CA-5797	0.101273
TCGA-A6-6138	0.197426
TCGA-G4-6307	0.23893
TCGA-AY-6386	0.288228
TCGA-AZ-4614	0.295171
TCGA-AA-3555	0.118498
TCGA-AM-5820	0.232526
TCGA-AA-3560	0.20713
TCGA-D5-6541	0.19157
TCGA-CM-6676	0.27646
TCGA-A6-6649	0.122872
TCGA-AA-3812	0.145033
TCGA-A6-3807	0.0310905
TCGA-AA-A01Q	0.420062
TCGA-AA-3956	0.0323356
TCGA-A6-2681	0.189987
TCGA-AA-3841	0.0651113
TCGA-CM-4752	0.201166
TCGA-WS-AB45	0.448971
TCGA-DM-A280	0.239903
TCGA-QG-A5Z2	0.380294
TCGA-AA-3496	0.267307
TCGA-A6-A56B	0.0352977
TCGA-A6-6780	0.426878
TCGA-4N-A93T	0.421692
TCGA-AA-3930	0.844445
TCGA-CK-6747	0.161633
TCGA-CA-6715	0.18338
TCGA-A6-3809	0.193214
TCGA-G4-6588	0.521881
TCGA-AZ-6605	0.21856
TCGA-DM-A1D4	0.385282
TCGA-F4-6807	0.158472
TCGA-QG-A5YW	0.344943
TCGA-CK-6748	0.136149
TCGA-A6-5662	0.201014
TCGA-CM-6163	0.0816084
TCGA-AA-3664	0.0535063
TCGA-A6-6652	0.206442
TCGA-D5-6538	0.337061
TCGA-CM-5860	0.0823936
TCGA-AA-A01K	0.036899
TCGA-AA-3532	0.157334
TCGA-AA-3696	0.00858158
TCGA-AA-3681	0.118726
TCGA-G4-6314	0.105268
TCGA-D5-6532	0.208884
TCGA-CM-5862	0.119354
TCGA-CM-5861	0.167087
TCGA-AZ-6600	0.313823
TCGA-AA-A01R	0.759353
TCGA-AA-3525	0.644479
TCGA-AA-A00Z	0.118295
TCGA-A6-5659	0.125481
TCGA-A6-4107	0.198461
TCGA-AZ-6598	0.098432
TCGA-G4-6322	0.179364
TCGA-AA-3692	0.391396
TCGA-AZ-4323	0.341603
TCGA-A6-6781	0.214315
TCGA-AZ-4315	0.194116
TCGA-AA-3534	0.16286
TCGA-CA-6718	0.419054
TCGA-G4-6295	0.35513
TCGA-A6-2677	0.180722
TCGA-AD-A5EK	0.368427
TCGA-AZ-4616	0.417492
TCGA-D5-6920	0.149007
TCGA-F4-6809	0.322536
TCGA-AZ-6599	0.333992
TCGA-DM-A1DA	0.432818
TCGA-DM-A28K	0.342096
TCGA-A6-6782	0.299854
TCGA-AA-3531	0.325076
TCGA-A6-2674	0.0376763
TCGA-AA-3877	0.14303
TCGA-NH-A6GA	0.388487
TCGA-AA-3986	0.191052
TCGA-CK-4952	0.289064
TCGA-A6-6141	0.151962
TCGA-G4-6625	0.274636
TCGA-AA-A02H	0.0139449
TCGA-CK-4948	0.362298
TCGA-AA-3673	0.120753
TCGA-AA-3947	0.0440974
TCGA-AA-3488	0.135576
TCGA-AA-3970	0.0650933
TCGA-F4-6704	0.410174
TCGA-AY-A8YK	0.117812
TCGA-CM-4750	0.133962
TCGA-A6-6142	0.264111
TCGA-AA-3864	0.869388
TCGA-AA-3870	0.0583611
TCGA-CK-5912	0.123965
TCGA-AA-3667	0.0924729
TCGA-CM-6167	0.1276
TCGA-AA-3867	0.0490288
TCGA-CM-4743	0.285527
TCGA-DM-A28M	0.474032
TCGA-AA-3554	0.33193
TCGA-AA-3517	0.105058
TCGA-AA-3968	0.255102
TCGA-AA-3697	0.363885
TCGA-AA-3516	0.425311
TCGA-AA-3949	0.362437
TCGA-A6-5657	0.369288
TCGA-G4-6309	0.364806
TCGA-A6-5664	0.156356
TCGA-CM-6162	0.279315
TCGA-AA-3680	0.119502
TCGA-D5-6530	0.785315
TCGA-AA-3660	0.473331
TCGA-AA-3556	0.0341836
TCGA-CM-6165	0.192595
TCGA-AA-3710	0.438482
TCGA-AA-3818	0.359069
TCGA-AA-A00W	0.101145
TCGA-A6-2680	0.228567
TCGA-DM-A1D7	0.587534
TCGA-DM-A28G	0.363924
TCGA-A6-2683	0.293834
TCGA-G4-6320	0.383695
TCGA-AA-3549	0.295709
TCGA-AA-3685	0.299844
TCGA-DM-A282	0.320751
TCGA-CM-6171	0.239757
TCGA-F4-6463	0.185375
TCGA-AA-3544	0.500394
TCGA-A6-2685	0.283162
TCGA-CM-6680	0.203466
TCGA-AA-A01T	0.159943
TCGA-AA-3973	0.253339
TCGA-F4-6570	0.258234
TCGA-AA-A01D	0.162082
TCGA-AD-6899	0.111231
TCGA-D5-6928	0.545961
TCGA-DM-A1D6	0.652793
TCGA-AA-A02F	0.130173
TCGA-AU-3779	0.0770593
TCGA-A6-5656	0.0837591
TCGA-D5-6536	0.226471
TCGA-F4-6805	0.269349
TCGA-AA-A00N	0.114605
TCGA-AY-6197	0.242179
TCGA-G4-6321	0.210481
TCGA-DM-A28C	0.123418
TCGA-AZ-4682	0.306734
TCGA-AZ-6608	0.179894
TCGA-CM-6675	0.132194
TCGA-D5-6531	0.219153
TCGA-AA-3846	0.10919
TCGA-D5-6537	0.292319
TCGA-A6-5661	0.115111
TCGA-CM-5864	0.280038
TCGA-AA-3520	0.648911
TCGA-AA-A00J	0.189021
TCGA-RU-A8FL	0.364841
TCGA-D5-6929	0.163564
TCGA-AA-3861	0.176502
TCGA-G4-6586	0.695635
TCGA-A6-6650	0.273768
TCGA-A6-5665	0.477592
TCGA-AA-3862	0.175931
TCGA-AD-6895	0.181171
TCGA-AA-3875	0.103408
TCGA-NH-A8F7	0.214649
TCGA-AA-3955	0.0205449
TCGA-A6-6653	0.419679
TCGA-CA-5255	0.0991431
TCGA-AA-A00F	0.0763993
TCGA-AA-A02O	0.289003
TCGA-DM-A0X9	0.348431
TCGA-AA-A02W	0.170394
TCGA-AZ-6601	0.176094
TCGA-AA-A01G	0.088629
TCGA-DM-A1HA	0.0802544
TCGA-NH-A50T	0.667403
TCGA-AA-3494	0.13885
TCGA-CM-4747	0.156697
TCGA-D5-6931	0.189601
TCGA-AA-3713	0.412875
TCGA-AZ-4681	0.143527
TCGA-G4-6297	0.0853731
TCGA-AA-A01S	0.186089
TCGA-CM-6679	0.0979833
TCGA-A6-A567	0.0206146
TCGA-AA-A02J	0.119992
TCGA-CK-4947	0.332562
TCGA-A6-2682	0.24196
TCGA-A6-4105	0.229799
TCGA-AA-3542	0.221511
TCGA-AA-A029	0.0966169
TCGA-AA-3511	0.221547
TCGA-DM-A1HB	0.476126
TCGA-DM-A285	0.347914
TCGA-SS-A7HO	0.562419
TCGA-AA-3842	0.0259168
TCGA-AA-A01C	0.0238156
TCGA-AA-3509	0.194437
TCGA-AA-3939	0.393006
TCGA-T9-A92H	0.330219
TCGA-DM-A28E	0.496357
TCGA-CM-6169	0.0503453
TCGA-AD-6889	0.593552
TCGA-AA-A01I	0.430555
TCGA-4T-AA8H	0.164781
TCGA-AA-3524	0.0178639
TCGA-A6-A5ZU	0.0140323
TCGA-AA-3982	0.106616
TCGA-CM-6164	0.351895
TCGA-CK-5914	0.408575
TCGA-AY-4070	0.225028
TCGA-AZ-6607	0.154164
TCGA-AA-3854	0.150079
TCGA-CA-5796	0.179417
TCGA-AZ-5403	0.107644
TCGA-A6-A566	0.352466
TCGA-AA-3492	0.361557
TCGA-AA-3941	0.0856926
TCGA-AA-3526	0.294577
TCGA-F4-6459	0.0476501
TCGA-A6-6654	0.2939
TCGA-AA-3994	0.21629
TCGA-AA-3543	0.678959
TCGA-AA-3502	0.190429
TCGA-CA-6716	0.0463662
TCGA-AA-3972	0.101616
TCGA-G4-6311	0.210633
TCGA-A6-2676	0.380348
TCGA-DM-A0XD	0.334848
TCGA-D5-5541	0.209709
TCGA-CM-6674	0.406597
TCGA-AM-5821	0.175866
TCGA-F4-6856	0.206838
TCGA-A6-6648	0.101422
TCGA-CM-6168	0.273912
TCGA-CK-6751	0.489445
TCGA-AA-A00Q	0.136205
TCGA-AA-A02R	0.596792
TCGA-CM-5863	0.130419
TCGA-CM-4748	0.0143909
TCGA-5M-AAT6	0.339407
TCGA-G4-6317	0.376714
TCGA-AA-3679	0.141708
TCGA-D5-6534	0.185459
TCGA-AA-3989	0.149963
TCGA-AA-3662	0.268332
TCGA-AY-A54L	0.19793
TCGA-AA-3514	0.549096
TCGA-AA-A02Y	0.611587
TCGA-AA-3666	0.136529
TCGA-A6-3810	0.0587449
TCGA-CM-4746	0.372905
TCGA-QG-A5Z1	0.0751345
TCGA-AA-3975	0.101942
TCGA-CA-6719	0.240887
TCGA-AA-3518	0.389283
TCGA-AA-3678	0.218189
TCGA-A6-2672	0.604178
TCGA-AA-3663	0.186708
TCGA-D5-6535	0.0868018
TCGA-DM-A28H	0.471701
TCGA-5M-AATE	0.119095
TCGA-AA-A017	0.184126
TCGA-AA-3815	0.71118
TCGA-D5-6927	0.438781
TCGA-AZ-5407	0.13664
TCGA-F4-6806	0.128146
TCGA-D5-6540	0.197072
TCGA-D5-6529	0.280141
TCGA-AA-3966	0.430929
TCGA-AA-3952	0.365625
TCGA-CM-6170	0.194305
TCGA-AA-A004	0.0901448
TCGA-AZ-4615	0.45917
TCGA-F4-6569	0.221202
TCGA-NH-A50V	0.194248
TCGA-AA-3950	0.239023
TCGA-CK-4950	0.0648682
TCGA-AZ-6606	0.290143
TCGA-AA-3489	0.31052
TCGA-DM-A1DB	0.431489
TCGA-AA-A03J	0.269265
TCGA-AA-3860	0.20791
TCGA-AY-A69D	0.326621
TCGA-CM-6166	0.102076
TCGA-AA-3979	0.0795655
TCGA-CM-5344	0.158493
TCGA-D5-6923	0.25639
TCGA-CM-6677	0.260791
TCGA-AA-3855	0.226584
TCGA-NH-A50U	0.418825
TCGA-DM-A28A	0.273484
TCGA-CM-5348	0.201329
TCGA-QG-A5YV	0.319096
TCGA-AD-6965	0.3458
TCGA-AA-A01Z	0.115185
TCGA-AA-3715	0.18502
TCGA-AA-3811	0.0686063
TCGA-QL-A97D	0.562888
TCGA-D5-7000	0.423614
TCGA-DM-A1D9	0.280053
TCGA-AY-A71X	0.383146
TCGA-AA-A024	0.182055
TCGA-AA-3553	0.166872
TCGA-AA-3538	0.0891052
TCGA-G4-6315	0.243245
TCGA-NH-A6GB	0.265448
TCGA-AZ-4684	0.426038
TCGA-3L-AA1B	0.12261
TCGA-AD-6548	0.315411
TCGA-AA-3831	0.131063
TCGA-DM-A0XF	0.387284
TCGA-D5-6924	0.172963
TCGA-CM-4744	0.524878
TCGA-CM-6678	0.284577
TCGA-AA-A00R	0.979519
TCGA-AA-3522	0.536
TCGA-A6-A565	0.273963
TCGA-CM-4751	0.185948
TCGA-AA-3848	0.152567
TCGA-AA-3971	0.121055
TCGA-A6-5660	0.205305
TCGA-AY-5543	0.168218
TCGA-AA-3530	0.152022
TCGA-F4-6855	0.250786
TCGA-DM-A288	0.228336
TCGA-G4-6310	0.122316
TCGA-G4-6303	0.647855
TCGA-D5-6898	0.0908237
TCGA-A6-6140	0.107092
TCGA-AA-3821	0.209909
TCGA-AA-3562	0.216226
TCGA-G4-6323	0.220272
TCGA-D5-6932	0.479228
TCGA-AA-A01P	0.328355
TCGA-AA-3851	0.0702164
TCGA-G4-6293	0.143161
TCGA-CM-5349	0.288386
TCGA-AA-A01F	0.134018
TCGA-D5-5539	0.163539
TCGA-AA-3819	0.211436
TCGA-NH-A8F8	0.279253
TCGA-AA-3552	0.156655
TCGA-AA-3506	0.0584039
TCGA-CA-6717	0.257923
TCGA-5M-AAT4	0.355682
TCGA-A6-6651	0.255287
TCGA-AA-A00E	0.0556004
TCGA-AA-3856	0.326685
TCGA-AA-3976	0.0169572
TCGA-A6-2679	0.371114
TCGA-AA-3837	0.0156865
TCGA-DM-A1D0	0.42779
TCGA-G4-6627	0.202396
TCGA-A6-5666	0.140116
TCGA-AA-3833	0.207962
TCGA-NH-A6GC	0.270272
TCGA-AA-A010	0.0135729
TCGA-A6-2675	0.125218
TCGA-AA-A00D	0.267788
TCGA-AA-A00U	0.10437
TCGA-AA-A01V	0.32583
TCGA-AA-3519	0.0346455
TCGA-F4-6703	0.203105

[truncated: 3 more sheets: S11, S12, S13]
